# Supplementary material for: Serum metabolomics identifies novel prognostic biomarkers in amanita poisoning
Source: Front Pharmacol. 2025 Dec 10;16:1716911. doi: 10.3389/fphar.2025.1716911 (PMC12728034; doi:10.3389/fphar.2025.1716911)
Supplement: Supplementary file 1 [file Table3.xlsx]

## Sheet: Sheet1
Supplementary Table 3 Different expression metabolites between survival and death patients with Amanita poisoning.
Metabolites	RT	MW	Formula	FC	Direction	VIP	P value	p.ajusted	ESI
PI(16:0/20:2(11Z,14Z))	11.82	432.27	C45H83O13P	0.32	↓	2.14	5.31e-11	5.3342e-09	ESI+
Pyridoxamine	1.05	169.095	C8H12N2O2	0.27	↓	2.12	9.23e-12	1.8562e-09	ESI+
PI(16:0/18:2(9Z,12Z))	10.94	418.254	C43H79O13P	0.35	↓	2.07	1.58e-10	1.0563e-08	ESI+
PS(18:1(9Z)/22:6(4Z,7Z,10Z,13Z,16Z,19Z))	8.59	417.755	C46H76NO10P	0.29	↓	2.01	5.63e-09	2.8269e-07	ESI+
Phytonadione	15.76	473.345	C31H46O2	0.33	↓	1.95	2.1e-07	4.6925e-06	ESI+
N-Acetyl-L-aspartic acid	1.18	176.04	C6H9NO5	0.48	↓	1.92	6.54e-08	2.1904e-06	ESI+
L-Pipecolic acid	1.02	130.086	C6H11NO2	0.13	↓	1.89	1.77e-07	4.4372e-06	ESI+
PI(20:3(5Z,8Z,11Z)/18:0)	8.75	445.288	C47H85O13P	0.21	↓	1.89	3.67e-08	1.4748e-06	ESI+
Phosphorylcholine	6.37	185.128	C5H15NO4P	0.5	↓	1.84	1.06e-05	8.9196e-05	ESI+
PG(18:2(9Z,12Z)/18:2(9Z,12Z))	9.83	771.471	C42H75O10P	0.59	↓	1.81	3.24e-06	5.4285e-05	ESI+
PG(18:1(11Z)/22:6(4Z,7Z,10Z,13Z,16Z,19Z))	10.54	411.246	C46H77O10P	0.39	↓	1.79	6.94e-06	8.9196e-05	ESI+
trans-Aconitic acid	1.26	175.034	C6H6O6	17.49	↑	1.79	4.82e-05	0.00037259	ESI+
11-Oxo-androsterone glucuronide	7.78	481.262	C25H36O9	16	↑	1.77	6.81e-05	0.00045632	ESI+
Phthalic acid	1.19	167.032	C8H6O4	20.68	↑	1.76	6.01e-05	0.00041676	ESI+
9,10-Epoxyoctadecenoic acid	15.98	297.24	C18H32O3	5.14	↑	1.76	8.02e-08	2.303e-06	ESI+
Phloretin 2'-O-glucuronide	13.06	451.1	C21H22O11	0.55	↓	1.75	4.35e-05	0.00034937	ESI+
Glucose 6-phosphate	1.13	261.011	C6H13O9P	13.16	↑	1.74	3.61e-05	0.00031589	ESI+
Dehydroisoandrosterone 3-glucuronide	8.29	465.267	C25H36O8	4.89	↑	1.73	5.14e-05	0.0003823	ESI+
D-Ornithine	1.03	133.097	C5H12N2O2	0.21	↓	1.73	3.59e-05	0.00031589	ESI+
Propionylcarnitine	1.31	218.139	C10H19NO4	0.49	↓	1.72	6.82e-06	0.00011801	ESI+
Glycochenodeoxycholate-3-sulfate	14.14	530.322	C26H43NO8S	8.56	↑	1.71	0.00011	0.00071224	ESI+
Pyridoxal	1.41	168.063	C8H9NO3	0.36	↓	1.71	1.6e-05	0.00016255	ESI+
Pyrazin-2-carboxylic acid	1.15	125.021	C5H4N2O2	0.36	↓	1.71	1.62e-05	0.00016255	ESI+
Cholic acid glucuronide	7.86	585.309	C30H48O11	3.27	↑	1.7	1.2e-06	2.2002e-05	ESI+
PG(16:0/22:4(7Z,10Z,13Z,16Z))	10.54	799.502	C44H79O10P	0.34	↓	1.7	3.92e-05	0.00032802	ESI+
Proline betaine	1.19	166.084	C7H13NO2	0.45	↓	1.67	2.08e-05	0.00019873	ESI+
cyclic Melatonin	6.59	231.12	C13H14N2O2	3.2	↑	1.67	8.71e-07	1.7507e-05	ESI+
4'-Methyl-(-)-epigallocatechin 3-(4-methyl-gallate)	16.63	487.111	C24H22O11	0.26	↓	1.66	3.65e-06	5.6508e-05	ESI+
Neomenthol-glucuronide	7.73	333.188	C16H28O7	2.47	↑	1.62	0.000174	0.00099579	ESI+
Linoleyl carnitine	15.82	424.363	C25H45NO4	3.15	↑	1.59	0.000138	0.00081796	ESI+
2,6-Dimethylaniline	10.43	122.096	C8H11N	2.76	↑	1.59	9.47e-06	0.00011194	ESI+
Pyridoxamine 5'-phosphate	5.59	249.061	C8H13N2O5P	0.44	↓	1.59	0.000243	0.0013103	ESI+
Phenylalanylphenylalanine	9.9	313.125	C18H20N2O3	0.4	↓	1.57	0.000114	0.00071677	ESI+
LysoPC(16:0)	14.33	518.321	C24H50NO7P	2.84	↑	1.57	7.1e-06	8.9196e-05	ESI+
LysoPC(18:2(9Z,12Z))	7.94	520.332	C26H50NO7P	0.48	↓	1.55	0.000447	0.0020912	ESI+
PI(16:0/22:4(7Z,10Z,13Z,16Z))	10.58	887.555	C47H83O13P	0.49	↓	1.52	0.000178	0.00099579	ESI+
Betaine	1.19	118.086	C5H11NO2	0.4	↓	1.52	0.000906	0.0039598	ESI+
PG(18:0/22:4(7Z,10Z,13Z,16Z))	11.38	827.533	C46H83O10P	0.54	↓	1.49	0.00163	0.0065384	ESI+
Perillic acid	8.25	167.104	C10H14O2	0.36	↓	1.49	0.000855	0.0038178	ESI+
PI(18:0/18:3(9Z,12Z,15Z))	12.23	431.262	C45H81O13P	4.58	↑	1.49	0.000248	0.0013103	ESI+
FAPy-adenine	1.32	154.084	C5H7N5O	0.62	↓	1.41	0.000397	0.0019001	ESI+
Raffinose	7.61	505.223	C18H32O16	0.53	↓	1.41	0.0034	0.01264	ESI+
gamma-Glutamylthreonine	1.23	249.107	C9H16N2O6	2.38	↑	1.33	0.000323	0.0016253	ESI+
Phenylpyruvic acid	1.75	165.055	C9H8O3	0.62	↓	1.32	0.00942	0.030988	ESI+
Trimethylamine	1.18	60.0807	C3H9N	2.66	↑	1.3	5.42e-05	0.00038928	ESI+
Decanoylcarnitine	11.43	316.248	C17H33NO4	2.8	↑	1.29	0.00182	0.0071621	ESI+
2-Arachidonylglycerol	17.28	379.282	C23H38O4	0.65	↓	1.27	0.000475	0.0021721	ESI+
Hexanoylcarnitine	7.87	260.186	C13H25NO4	2.61	↑	1.26	0.00214	0.0082801	ESI+
Taurodeoxycholic acid	13.4	500.275	C26H45NO6S	2.39	↑	1.25	0.000134	0.00081593	ESI+
L-Methionine	1.31	150.058	C5H11NO2S	2.17	↑	1.21	0.00529	0.018332	ESI+
5-(4'-Hydroxyphenyl)-gamma-valerolactone-4'-O-glucuronide	6.95	365.178	C20H28O6	3.04	↑	1.18	0.00493	0.017369	ESI+
LysoPC(20:2(11Z,14Z))	7.93	548.364	C28H54NO7P	0.44	↓	1.17	0.0048	0.017226	ESI+
2-Octenoylcarnitine	8.89	286.201	C15H27NO4	2.41	↑	1.16	0.000933	0.0039919	ESI+
L-Tryptophan	9.16	205.06	C11H12N2O2	2.67	↑	1.16	0.014	0.041276	ESI+
3-(4-Hydroxy-3-methoxyphenyl)-2-methyllactic acid	8.38	227.089	C11H14O5	0.36	↓	1.15	0.00305	0.01156	ESI+
Ureidoisobutyric acid	1.1	185.032	C5H10N2O3	1.9	↑	1.14	0.0125	0.038187	ESI+
Oleanolic acid	17.39	457.35	C30H48O3	2.11	↑	1.11	0.00379	0.013853	ESI+
Uracil	1.12	135.003	C4H4N2O2	2.13	↑	1.07	0.00956	0.030988	ESI+
L-Proline	1.02	116.07	C5H9NO2	2.36	↑	1.06	0.027	0.069839	ESI+
LysoPC(18:4(6Z,9Z,12Z,15Z))	13.48	516.306	C26H46NO7P	1.86	↑	1.04	0.017	0.049513	ESI+
Cotinine glucuronide	1.17	353.105	C16H20N2O7	0.52	↓	1.03	0.00126	0.0052091	ESI+
3'-Hydroxy-e,e-caroten-3-one	17.19	589.428	C40H54O2	0.35	↓	1.03	0.0125	0.038187	ESI+
2-trans,4-cis-Decadienoylcarnitine	10.01	312.217	C17H29NO4	1.7	↑	1.01	0.0228	0.064482	ESI+
Enkephalin L	13.46	554.294	C28H37N5O7	0.4	↓	2.37	3.7e-06	0.00060251	ESI-
LysoPC(22:6(4Z,7Z,10Z,13Z,16Z,19Z))	14.97	566.322	C30H50NO7P	0.39	↓	2.22	1.92e-05	0.0010423	ESI-
LysoPC(20:5(5Z,8Z,11Z,14Z,17Z))	14.33	540.315	C28H48NO7P	0.36	↓	2.17	2.56e-05	0.0010423	ESI-
PE(P-16:0/16:0)	14.17	436.267	C21H44NO6P	0.35	↓	2	0.000155	0.0048232	ESI-
Glycocholic acid	15.68	464.3	C26H43NO6	0.32	↓	1.95	0.000178	0.0048232	ESI-
11-beta-Hydroxyandrosterone-3-glucuronide	8.8	481.262	C25H38O9	0.28	↓	1.83	0.00199	0.021626	ESI-
Perfluorooctanesulfonic acid	9.62	498.911	C8HF17O3S	0.4	↓	1.81	0.00246	0.023609	ESI-
Pi-Methylimidazoleacetic acid	1.08	138.863	C6H8N2O2	0.58	↓	1.77	0.00113	0.018417	ESI-
Tiglylcarnitine	8.89	242.163	C12H21NO4	0.48	↓	1.72	0.00157	0.021283	ESI-
Isovalerylglycine	1.41	158.069	C7H13NO3	0.19	↓	1.7	0.000656	0.013359	ESI-
Homocysteine thiolactone	1.15	116.021	C4H7NOS	0.24	↓	1.7	0.000236	0.0054988	ESI-
Pyridinoline	8.37	427.202	C18H28N4O8	0.44	↓	1.66	0.00191	0.021626	ESI-
Glycochenodeoxycholate-3-sulfate	6.78	263.614	C26H43NO8S	5.08	↑	1.62	0.00454	0.036993	ESI-
4'-O-methyl-(-)-epicatechin-3'-O-beta-glucuronide	6.13	246.061	C23H26O12	1.76	↑	1.61	0.00375	0.032155	ESI-
Capric acid	11.05	171.126	C10H20O2	3.02	↑	1.59	0.00246	0.023609	ESI-
LysoPC(22:5(4Z,7Z,10Z,13Z,16Z))	16.66	568.346	C30H52NO7P	0.38	↓	1.58	0.00153	0.021283	ESI-
4'-Hydroxyfenoprofen glucuronide	15.17	433.088	C21H22O10	0.51	↓	1.54	0.00526	0.038984	ESI-
N-Acetyl-L-tyrosine	1.44	222.064	C11H13NO4	0.33	↓	1.54	0.00178	0.021626	ESI-
Olsalazine-O-sulfate	1.25	381.016	C14H10N2O9S	0.42	↓	1.5	0.00284	0.025693	ESI-
Indoxyl sulfate	2.59	211.989	C8H7NO4S	0.21	↓	1.44	0.00891	0.058104	ESI-
Tetrahydrocortisone	16.51	363.202	C21H32O5	0.6	↓	1.43	0.00836	0.056798	ESI-
(2S)-2-hydroxybutanedioic acid	1.05	133.001	C4H6O5	2.13	↑	1.43	0.0167	0.089199	ESI-
1-Methyluric acid	1.43	181.038	C6H6N4O3	2.28	↑	1.37	0.0195	0.090925	ESI-
Adrenic acid	17.35	331.253	C22H36O2	0.6	↓	1.37	0.0105	0.066123	ESI-
L-Proline	1.18	114.042	C5H9NO2	1.99	↑	1.36	0.00812	0.056798	ESI-
Solerol	20	145.038	C6H10O4	0.62	↓	1.35	0.0115	0.069722	ESI-
LysoPC(22:2(13Z,16Z))	1.08	574.553	C30H58NO7P	0.51	↓	1.32	0.0164	0.089199	ESI-
4'-Hydroxyclobazam	17.96	315.062	C16H13ClN2O3	0.6	↓	1.31	0.0136	0.079123	ESI-
Phthalic acid	1.61	165.006	C8H6O4	0.39	↓	1.3	0.0185	0.090925	ESI-
LysoPE(22:6(4Z,7Z,10Z,13Z,16Z,19Z)/0:0)	13.39	524.261	C27H44NO7P	0.62	↓	1.3	0.0187	0.090925	ESI-
L-Cystine	17.95	239.046	C6H12N2O4S2	0.63	↓	1.29	0.017	0.089199	ESI-
12(13)Ep-9-KODE	9.79	309.161	C18H30O4	0.5	↓	1.29	0.0194	0.090925	ESI-
5,6-DHET	10.46	337.192	C20H34O4	0.59	↓	1.29	0.0271	0.10926	ESI-
Taurodeoxycholic acid	8.65	498.274	C26H45NO6S	5.49	↑	1.29	0.0303	0.11216	ESI-
Sphinganine 1-phosphate	17.2	380.222	C18H40NO5P	0.46	↓	1.25	0.0249	0.10687	ESI-
4'-O-Methylepicatechin 7-O-glucuronide	6.39	238.063	C23H26O11	2.25	↑	1.22	0.0359	0.12466	ESI-
Enterodiol	14.99	301.152	C18H22O4	0.59	↓	1.21	0.0277	0.10926	ESI-
11-trans-Leukotriene C4	7.17	311.651	C30H47N3O9S	1.87	↑	1.19	0.0444	0.13653	ESI-
6-thiouric acid	1.18	183.003	C5H4N4O2S	0.56	↓	1.19	0.0402	0.13358	ESI-
Thromboxane A2	19.15	351.238	C20H32O5	0.55	↓	1.18	0.0343	0.12422	ESI-
Chenodeoxycholic acid glycine conjugate	8.81	448.291	C26H43NO5	4.66	↑	1.17	0.0466	0.14058	ESI-
Estrone sulfate	7.2	349.153	C18H22O5S	0.53	↓	1.15	0.0302	0.11216	ESI-
alpha-Ketoisovaleric acid	1.26	115.025	C5H8O3	0.56	↓	1.14	0.0418	0.13607	ESI-
1,3,7-Trimethyluric acid	3.05	209.032	C8H10N4O3	0.39	↓	1.14	0.0434	0.13607	ESI-
Sulfolithocholylglycine	7.78	255.617	C26H43NO7S	1.71	↑	1.13	0.0533	0.15789	ESI-
N-Acetylornithine	1.02	173.093	C7H14N2O3	0.18	↓	1.12	0.0274	0.10926	ESI-
3-Methylcrotonylglycine	1.19	156.053	C7H11NO3	0.4	↓	1.11	0.0282	0.10926	ESI-
Estradiol	11.83	271.213	C18H24O2	1.93	↑	1.11	0.0353	0.12466	ESI-
7-Methylguanine	2.84	164.058	C6H7N5O	1.58	↑	1.1	0.0861	0.20636	ESI-
Taurine	1.13	123.993	C2H7NO3S	0.61	↓	1.1	0.0701	0.17591	ESI-
Pristanic acid	19.21	297.265	C19H38O2	0.66	↓	1.08	0.0629	0.16613	ESI-
Formononetin	1.23	267.059	C16H12O4	0.55	↓	1.08	0.0584	0.16172	ESI-
4-ethylphenylsulfate	1.14	201.025	C8H10O4S	1.86	↑	1.06	0.0434	0.13607	ESI-
Dodecanoic acid	12.75	199.157	C12H24O2	0.6	↓	1.04	0.0606	0.16468	ESI-
Neomenthol-glucuronide	10.02	331.177	C16H28O7	1.9	↑	1	0.0388	0.13183	ESI-
