# Supplementary material for: Serum metabolomics identifies novel prognostic biomarkers in amanita poisoning
Source: Front Pharmacol. 2025 Dec 10;16:1716911. doi: 10.3389/fphar.2025.1716911 (PMC12728034; doi:10.3389/fphar.2025.1716911)
Supplement: Supplementary file 5 [file DataSheet1.xlsx]

## Sheet: Supplementary Table 3 positive 
Supplementary Data sheet 1 Positve ESI metabolomics raw data
	62_-RD2_01_2858	63_RD3_01_2859	64_RD4_01_2860	65_RD5_01_2861	71_RE3_01_2868	77_GA1_01_2878	82_GA6_01_2883	83_GA7_01_2885	84_GA8_01_2886	85_GB1_01_2887	86_GB2_01_2888	87_GB3_01_2889	89_GB5_01_2891	90_GB6_01_2893	91_GB7_01_2894	93_GC1_01_2896	94_GC2_01_2897	95_GC3_01_2898	96_GC4_01_2900	97_GC5_01_2901	100_GC8_01_2904	101_GD1_01_2905	102_GD2_01_2906	103_GD3_01_2907	104_GD4_01_2908	105_GD5_01_2909	106_GD6_01_2911	107_GD7_01_2912	109_GE1_01_2914	113_GE5_01_2918	114_GE6_01_2920	116_GE8_01_2922	120_BA4_01_2926	121_BA5_01_2927
group	Survival	Death	Death	Death	Survival	Survival	Death	Survival	Death	Survival	Survival	Survival	Survival	Survival	Survival	Survival	Survival	Survival	Survival	Survival	Survival	Death	Survival	Survival	Survival	Survival	Survival	Survival	Survival	Survival	Survival	Survival	Survival	Survival
1,1'-Oxybis[2,4-dibromobenzene]	509.31	621.52	717.03	720.34	568.49	649.84	829.28	159	806.03	699.6	436.69	574.57	580.26	236	561.21	579.58	637	572.9	443.03	555.65	479	748.65	675.1	153	607.26	1152	426.11	696.81	485.83	985	423.06	517.46	520.53	620.19
11b-Hydroxyprogesterone	1528	137	955	415	167	2798	1688	395	332	412	1686	2228	419	1818	868	473	1312	893	1486	859	665	2431	1014	442	1266	896	524	595	1864	335	571	612	284	1215
11-Oxo-androsterone glucuronide	7968	3335	6927	5500	4567	6809	252450	6420	229131	4126	6213	6560	7564	4921	6159	4852	4536	6666	1947	5508	4253	330827	2592	839	53172	3319	5409	2398	6286	6839	12058	11893	4727	4814
18-Hydroxycorticosterone	2578	1553	2838	1959	3001	3676	7109	2968	6537	3118	1660	5080	2913	2962	4030	3998	3081	3291	6145	5909	3736	6792	3342	2959	3395	2915	4060	3431	3689	3396	3742	3732	3744	2105
19-Hydroxyandrost-4-ene-3,17-dione	536	524.92	489.27	111	407.9	1152	541	185	612.94	254	1007	1258	149	1080	205	566	967	227	1023	466	400	1046	469	181	951	610	205	454	1317	141	348	250	129	622
2,3-Diaminosalicylic acid	1520	1130	2360	2242	1191	1277	1467	1671	1531	923	1733	1391	1437	948	1330	1544	1463	1317	491	1373	868	445	484	776	1207	1081	1133	684	600	1276	748	1332	884	688
2,3-Diphosphoglyceric acid	307	289	450	443.7	372.02	234	310	470	443.86	365.02	231	255	339.56	248	353.06	320.11	273.4	348.38	317.07	290.78	247	465.89	433.85	284.1	357.87	123	304	168	236	321.48	438	264	607	344.35
2,6-Dimethylaniline	7089	14480	33601	9085	8082	9289	22346	2396	21466	6637	6549	3836	10058	7465	15836	8856	7134	6613	7338	6117	7325	16788	8411	8346	7683	10170	6565	8976	8078	9304	9271	3284	5914	6680
25-Hydroxyvitamin D2	2078	1990	1609	1392	1538	1323	475	1178	1025	1018	1467	1191	1097	1283	1394	1386	1133	926	1691	1459	1477	1023	2160	1499	2117	1199	1863	1905	1728	1901	1912	1597	1764	1911
28-Glucosylarjunolate 3-[rhamnosyl-(1->3)-glucuronide]	619	2052.36	225	832.73	463	1776	1659	1204	2102	1234	1874	1757	2312	1829	1276	1346	1999	1163	2110	2090	1444	2437	1388	1051	3908	2563	1662	1669	2917	1052	1334	947	939	2731
2-Arachidonylglycerol	4847	2201	4857	4506	8319	8838	9070	9962	3500	8656	9107	9445	9318	11007	8852	6280	8044	5660	11048	9173	7131	7314	7041	7883	6635	7282	8372	7472	9883	9136	8178	9047	8095	8537
2-Furoylglycine	281.05	292.82	329.93	126	224.6	275.98	357	170.86	369	261.24	304.39	168	152	219.74	201.42	158	140	116	242.78	214.12	227.16	328	318.22	196.52	249.27	342.4	300.49	306.8	318.22	320.4	259.14	376.59	250.86	253.31
2-Octenoylcarnitine	77	744.88	1489.19	706.67	661.6	1096.56	946	412.22	986	633.25	701.24	631.38	523.06	590.59	547.39	514.85	455.8	520.88	547.4	527.01	446.06	1973	902.21	439.68	174	726.62	429.66	385.44	559.65	155	454.15	90	432.19	357.94
2-Pyrrolidinone	282	499.36	528.33	470.41	492.38	514	201	532.01	491.14	533.8	473.73	609.01	556.93	544.14	455	546.94	592.97	459	633.06	583.44	905	582.22	517.15	536.09	574.91	507	552.48	610.57	578.72	620	522.79	673	496.53	394
2-trans,4-cis-Decadienoylcarnitine	1178.68	799	1405.76	1064	1081	1158.42	2057	98	2209	1314	1019.45	1132	1212.17	177	2235	1245	1376	800	259	1464	652	1564	731	506	923	723	676.58	1830	759	693	601.48	1056	226	543
3-(4-Hydroxy-3-methoxyphenyl)-2-methyllactic acid	10195	2261	1955	11099	49765	6249	28174	19837	20509.3	9850	36121	24254	36979	47245	7748	23067	7785	9763	31801	14055	28163	2385	120074	62265	54008	46256	47326	38913	11592	7630	29587	26222	23741	27906
3'-Hydroxy-e,e-caroten-3-one	10195	2261	3705	6618	21277	22693.2	28174	8307	15753.4	9850	36121	7779	10494	47245	3671	23067	4078	5365	31801	8969	28163	2360	120074	62265	54008	46256	47326	39103	11592	7630	29587	26497	23741	27906
3-Chlorotyrosine	160790	20243	110013	34787	63188	121520	20118	124819	45671	11456	96229	7905	9416	70487	17378	15077	12221	28133.4	117700	15947	9199	17104	12596	129781	11973	15352	198327	16754	267257	11092	164156	14307	142399	15803
3-Hydroxy-cis-5-tetradecenoylcarnitine	18279	8276.72	15339	4471	3928	10009.8	4000	5819	7697.96	7013.43	13204	6400.56	3306	9627	6032.05	5648.14	4661.47	4680	6920	3587	3685	5014	1882	7989.96	3198	3917	11327	5411.55	9474.61	5581.11	12676	3852	8864	5984.07
3-Hydroxydodecanedioic acid	700	2354.29	2075	1943	1634	345	1305	1035	4438	507	2032	1880	1463	1104	803	1893	974	1040	943	1803	1024	1056	4383	2353	1130	1903	1465	1054	568	1977	1452	621	5430	8395
3-Hydroxytetradecanedioic acid	2423	1522	2715	2476	2602	2202	3220	2339	2257	2648	3021	3073	3032	2944	2878	2834	2249	2017	3407	2622	2609	2046	1753	2626	2243	2393	2156	2889	2485	2832	2756	2632	1911	2479
3-keto-Digoxigenin	12630	2440	4734	6052	3115	1160	407	4484	6239.55	2260	13002	5307	4441	6840	8306	6216	4156	5588	4183	6132	3382	3273	3331	3703	4451	9202	3779	2158	4889	7270	4046	9319	6568	5514
3-Sulfinoalanine	3580	3964	6722	4236	3170	3246.4	678	3348	3889	2178	3410	783	2285	2896	2716.4	1895	2451	2499	2256	2217	3252	2521	1235	3163	1607	1368	2659	1698	4214	1924	3097	1931	2139	2014
4'-Methyl-(-)-epigallocatechin 3-(4-methyl-gallate)	2653	1158	2394	2021	4489	6678	2289	9234	2276	8428	7091	8172	5410	8991	9443	8925	9897	10024	19712	9352	14112	10971	7878	22075	14626	23920	22984	19344	13361	16873	21936	31532	19989	17171
4-Guanidinobutanoic acid	238	2899	1507.63	1240	1199	886	1421	725	1047	3882	858	2404	915	486	1909	3739	3614	828	780	2316	1976	1589	1130	1036	1590	2993	898.08	2451	1210.23	2274	150	1911	1126.64	1087
4-Hydroxy-5-(phenyl)-valeric acid-O-glucuronide	927	605	794	554	395	1664	891	769	807	661	951	1199	1176	967	949	946	867	742	130	1068	570.07	550.29	411.69	417.54	52	645.8	442.57	568.23	532.92	513.54	453.2	587	449.89	365.41
4-Hydroxynonenal	2131	1023	234	443	1598	1873.73	1231.56	1475.05	1500.42	1851.18	1190	1507.84	1505	752	747	539	484	743	495	195	3227	374	1558	203	2627	2899	903	2090	740	1637	6549	3728	220	1820.28
5-(3'-Hydroxyphenyl)-gamma-valerolactone-3'-O-glucuronide	569	191	482	360	269.27	565.08	366	443.92	412	237	538.15	526.89	531	430	368	453	338	1015	218	466	201	358	174	167	243	248	278	169	308	241	177	376	193	227
5-(4'-Hydroxyphenyl)-gamma-valerolactone-4'-O-glucuronide	1487	559	1674	7610	1316	1059.12	6054	1335.26	2034	270	380	211	466	490	759	457	1782	1248	1946.57	2836	1780	3776	1856	1296	1768	1600	1514	2219	1172	2383	934	1273	1372	1417
5-Acetylamino-6-formylamino-3-methyluracil	1038.64	949.82	1183.21	1031.28	682.89	1307.78	1069.26	878.64	961.97	841.18	1149.46	1155.5	1087.7	944.49	939.33	905.5	839.95	892.8	671.74	858.63	566.48	735.7	725.39	598.06	866.11	837.61	647.75	579.71	624.45	603.77	766.29	111	620.58	745.24
5-Hydroxytryptophol	657	517	791	775	917	1748	4840	2067	6405	1604	1103	4724	3362	5030	2940	3406	3814	1776	5984	4508	2408	4045	1797	2441	2925	3410	5553	2712	6335	2396	5116	2575	4053	2759
6-Dimethylaminopurine	2106	489	2609	1506	598	1362	899	759	882.66	439	915	569	425	619	594.69	335	476	567.86	740	496.28	338	388	736.9	375	390	399	606	434	857	516.27	455	301	272	494.46
8-Hydroxynevirapine glucuronide	2316	6158	5943	15337	11540	3043	2939	3438	4549	1547	1775	1289	2312	1734	4360	1605	2039	1871	3193	1550	1837	3030	3951	5583	5247	2711	2875	2588	1866	3729	6183	3187	4641	5172
9,10-Epoxyoctadecenoic acid	450	1598	1819	4217	721	894.16	4947	695	1611	754	630.72	489	422	473	234	314	994	663	115	1026	658	1769	381	301	484	384	475	973	1131	994	549.82	575	306	764
9-Decenoylcarnitine	131	569	162	321	2807	1572	2306	2135	2297	1865	1539	2010	3302	1801	1410	1485.73	1453	877	2147	1549	1382	1140	947	1452	856	1004	983	1116	1097	924	588	1180	1115	1412
Adenine	5235	2434	4006	3243	689	6033	5198	4017	3410	3594	5166	5505	5223	4425	5215	4671	4390	4772	1411	5343	1351	1044	1219	778	1155	1420	1030	938	965	719	801	5621	633	1081
Adrenoyl ethanolamide	101	85	62	135.11	105.36	406.14	182.49	123.23	195.86	143.97	175.24	154.07	64	121.44	124.04	80	96.2	122.41	152	117.2	96	214.33	151	113	62	104	67	125	115	94	73	148	60	110.84
AFN911	4507	1340	18319	1887	783	4661	1541	4088	1831	295	1694	345	730	2506	1208	152	209	613	1628	223	1145.55	439	136	1638	280	183	2809	306	5423	235	2465	703	1739	219
Ajmaline	1332	793	1270	1276	281.77	2412	1035	918	1054	1075	1345	1445	1745	1425	1546	1385	928	1198	133	1409	101	611.23	123	208.33	175	435.7	202	121	239	138	165	2298	124	280
Allantoin	623.82	477.99	811	697.28	286.9	1339.71	889.36	589.36	433.1	656.78	1535.51	1632.45	511.81	521.28	420.99	454.02	419.24	394	390.68	376.94	475.15	409.9	360.55	337.24	668.46	1215.91	358.15	136	561.34	378.89	375.79	914.52	435.22	638.55
all-trans-5,6-Epoxyretinoic acid	7238	3783	5358	5470	5501.96	333	7107.78	652	7609.97	4971.75	1418	4669.09	7102	5958	8590	7298	7341	8438	5010	5050	7676	14059	4895	6550	6208	5440.7	5861	6237.89	7680	4128	4777	6021.27	2840	3726
Alpha-CEHC	1334	2374	1716	332	1355	960	353	1193	1304	1586	2102	1702	2192	2306	1920	2085	1267	1353	2266	1426	1398	1473	2257	2035	1856	1142	1417	1266	2437	1008	1638	1697	1602	2531
Aminoadipic acid	1231	532	842	1334	679	949	754	731	2204	365	757	730	633	1126	754	1259	466	709	536	1055	788	979	167	754	873	741	641	1437	1012	1465	898	1056	594	727
Ascorbic acid	283	457	337	727	2159	355	1236	318	1396	901.27	690	653	607	421	492	728	415	604	485	345	488	322	1861	688	961	409	408	602.91	579	793.36	584	445	1134	763
Betaine	619	215	307	300	232	467	150	877	183	708	1639	986	1169	776	353	1009	766	621	191	922	1080	201	223	442	507	794	826	1601	573	675	352	670	151	378
Bovinocidin	944	16012	171	4327	26501	11890	12465.7	35534	1692	15586	3834	14685	11349	21824	17386	9552	31684	29090	20151	41843	26677	32575	2481	27680	12192	25534	34326	26651	8686	23310	16301	24726	20487	17145
Calcium	5243	4754	3303	4617	6126	2191	5326	3009	6000	6837	3050	5568	4398	5690	5726	4944	5271	4750	1807	5139	5021	6032	2598	4209	2768	4535	4024	5601	8312	3971	3222	5332	3036	3347
Canthaxanthin	4285	2753.7	12238	3444	1600	3624	4266	2586.74	1687	1534.98	2321	1386	1675	2985	1648	895	1242	2360	2353	1021	2502	1832	1265	3025	1173	1053	2707	1196	4999	1021	2484	1409	2044	1253
Carglumic acid	985	610	1368	489	901	1588.92	966	1774.6	879	2957	1329.52	912	1365	1429	2826	1962	2067	1466	2424	1291	2033	4477	983	3016	1907	4023	2666.23	3173	3137	3355	2826	2384	1639	1905
CE(17:1)	3492	2563	1069	2221.44	1990.23	1647.17	3002.52	1612.63	2809.91	1868.3	1772.3	114	2487.57	1886	3411	1295	3195	2568.75	2319.83	2033.79	2765.63	5997	1834	1003	3068	2343	2732	2950	3332	1629	2146	3944	1314	1962
Cholic acid glucuronide	876	987	1937	1689	676	698	3263	722	1196	838	388	483	467	367	968	466	656	531	288	387	643	703	491	466.85	545	572	425	416	562	528	532.67	482	314	534.37
Cortexolone	1149	350	822	1267	875	2033	2722	816	1652	1455	2407	1161	158	1164	1497	1572	1325	394	2427	1863	4081	1024	1908	1862	1405	2438	1392	1656	1280	1299	1472	3407	2870	1114
Cotinine glucuronide	2282	302	843	715	1695	5874	4650	1967	3232	2608	7601	5620	1049	3235	2947	3468	3325	2057	6682	5903	4624	3918	5125	3168	4911	6143	5504	3716	6408	2696	4658	5088	4078	2040
Creatine	976	222	940	455	4584	2006	2277	1167	2096	1628	2066	3808	2385	2004	1076	3095	2480	2187	8391	3514	2244	3431	1320	1622	2767	2346	3900	1707	2895	1737	2446	1811	1189	1155
Creatinine	2023	1170	1710	1274	354.74	3371	1461	1378	1605	1576.26	2539.32	2284	3268	1791	2044	1931	1524	1832	276	2427	296	149	106	138	113	114	245	153	209	125	81	1932	285.7	124
Cromoglicic acid	11886	5619	15833	4523	3697	15747	4858	7211	2732	1526	8643	1233	3829	6338	3606	2666	1643	2056	9870	1665	2626	3606	2040	11261	6295	2462	9230.44	3013	19931	1927	11602	6421	9310	3719
cyclic Melatonin	485	952	1526	1531	480	542	2765	573	1853	503	289	347	1319	349	760	388	496	688	309	696	543	960	721	456	420	723	423	762	396	719	271	344	343	606
D-alpha-Aminobutyric acid	2338	12287	1947	3333	1792	1016	1460	2408	2071	889	1043	1850	1032	632	968	850	950	1500	613	614	833	1422	2702	1206	1768	1289	1546	954	1116	1265	1873	603	4127	10302
Decanoylcarnitine	3286.77	4262	4233.54	7366	3013	364	8737	1497	4331	1552	357	3892	3009.06	1722.45	703	1348	3603	3123.1	374	6488	1654	3597	740	1320	1382	1490	1065	2330	5345	4638	701	3571.18	2575.53	2146
Dehydroisoandrosterone 3-glucuronide	620	486	439	559	508	589	4057	734	3506	582	566	471	536	824	720	464	517	545	211	611	461	10635	302	896.04	575	324	521	173	668	858	1005	976	516	512
Deoxycholic acid	811	396	763	458	270.26	991	686	639	588	421	801.27	710	966	823	632	667	570	763	311.28	913	107	519.43	321	296.68	438.7	360.82	295.68	278.78	343.94	285.71	294.04	621	374.68	273.45
Deoxycholic acid 3-glucuronide	1066	858	537	830	1156	493	539	546	403	620	371	601	606	779	500	528	1193	1332	885	2093	1221	1621	1971	922	1469	1567	1648	1214	1488	1702	1048	779	1745	1496
Deoxycorticosterone	738	474	490	566	327.73	1154.3	987.87	728.14	932.3	660.74	810.09	784.89	983	872	548	533	400	531	196	719	383.01	168	447.18	144	531.71	583.18	311.55	347.99	480.34	459.81	249.05	543	553.54	365.7
Digoxigenin monodigitoxoside	1028	1005	523	1628	1694	320	1842	746	1424	1194	856.29	992	1187	985	773	798	1345	1224	845.57	1219	1172	1616	1051.84	847.82	585	675	823	1465	1987	1325	368	818	543	710
Dimethylamine	232	192	516.02	463.27	326.32	604.62	558.73	464.35	502.38	420.07	518.8	421.87	371	406.45	175	354.32	304.46	417.63	364.25	296	377.33	580.56	416.5	360.5	392.85	397.45	347.71	337.37	445.25	424.44	351.89	231	359.37	411.42
Docosahexaenoic acid	1772	1300	2024	1592	3092	5386	9795	4973	11396	4576	5251	10722	6975	5609	6198	5865	9787	4096	11160	8483	8890	10622	3854	7833	5564	15147	1931	1097	8500	6665	6013	8095	4673	3590
Dodecanedioylcarnitine	684.18	681.96	865.99	678.46	458.59	1060.46	761.42	658.52	731.13	565.2	907.98	933.98	918.95	765.76	764.96	799.69	653.2	788.24	550.32	720.65	486.43	621.09	570.03	441.2	681.25	635.45	483.27	480.31	398.1	449.81	558.75	789.05	488.77	540.47
D-Ornithine	4151	2491	772	1802	1348	3414	2287	5497	865	23161	29718	13325	7794	7200	2830	6199	6195	3302	3229	13719	6804	2294	3276	9083	6209	33634	11723	20900	17651	17402	6674	25207	4361	10333
D-Ribose 5-phosphate	1131	1478	360	8925	27066	1702.31	898	1898.14	862	747	1148.4	283	339	460	595	507	4104	2546	4614.39	2412	1155	4688	15821	5690.35	4453	1975	4259.83	2063	1163	11381	1023	1376	3617	4878
D-Urobilinogen	783.26	631.59	679.07	583.97	596.07	723.65	380	643.24	191	744.01	762.85	599.87	706.97	666.02	626.25	673.29	607.75	639.55	601.97	603.03	713.58	502	631.84	680.48	669.01	696.55	658.22	678	648.58	715.03	572.69	704.36	568.02	626.35
Ellagic acid	3020	1028	1869	1421.68	757	2457	1417.53	2844	785	1408	361	1951	296	676	538	805	1616	1774	499	1460	1161	1242	1357.56	1876	1176.07	977	1126	1503	1231	1976	846	3277	891	989
Epicatechin	8718	9467	19981	686	1585	3761	1832	7043	4825	667	2360	984	569	3923	1981	1407	782	1444	9903	1027	1640	1784	5375	2791	2933	1919	3865	2854	6234	1081	1558	3655	11132	1737
Ergosterol	3359	4764	5468	12039	25905	3884	16255	9260	6616	1885	3582	3127	5507.52	6748	3311	2128	1728	8570	5757	6825	2935	3109	40734	9793	13689	1921	8060	3340	4112	3175	18045	3696	31917	33408
Estradiol	5827	2158	7091	2415	2709	6785	3327	4779	3291	2042	4032	4141	4689	4385	2796	4228	3793	4567	9165	5253	5096	4604	1891	4243	3252	2741	5695	3831	4375	2323	4093	3587	3444	2012
Estrone	5126	935	247	1232	608	3525	2168	799	1059	357	713	1780	1027	1593	5340	526	1041	861	2149	995	1414	29226	186	1026	796	1011	1810	1079	6329	279	2110	3034	486	479
Etiocholanolone glucuronide	523	196	2545	2244	1991	1016	2091	1083	421	366	732	479	617	632	477	412	329	719	531	421	288	573	1297	1318	759	705	620	537	2051	731	1427	1114	4781	3522
FAPy-adenine	4017	3414	4340	4243	6811	8818.09	5027	10162	6259	11299	8724	7300	10362	10431	10099	7686	8080	8013	5824	7335	6474	3730	8152	8175	8073	7173	7597	7953	7955	7780	8020	8472	7498	8078
gamma-Glutamylthreonine	1052.41	1245.34	1472.6	1188.07	259	1265.03	2475	995.2	2162	1233.34	1258.67	981.71	925.39	915.64	991.31	920.17	852.12	870.33	738.53	808.46	687.79	2929	821.24	558.31	463	1054.99	620.71	902.42	1070.44	957.27	811.2	75	903.59	723.95
Gentisic acid	1527	638	1126	619	456	1647	1039	1062	1130	820	1507	1509	1690	1538	1136	1390	1434	2270	1547	1324	862	1734	1132	1097	1086	823	871	786	1037	699	862	1067	592	1097
Glucose 6-phosphate	330	262	362	555	181	565	12440	568	12718	300	378	770	698	367	498	682	459	860	182	433	173	16034	133	195	2731	181	160	178	249	252	307	351	196	188
Galactosylceramide (d18:1/12:0)	399	177	422	409	876	1770	3608	1218	2818	1481	1111	2150	1742	1768	1277	1372	2104	1369	2440	1846	1576	1636	987	1429	1327	2192	1900	1630	1596	1248	1405	1278	1149	892
Glycerophosphocholine	857	573	793	1212	543.2	1250	2148	1604	2382	1069.95	1176.69	1526	1696	730	1131	1728	1121	1327	755	1138	133	1387	824.84	149	328	104	188	337.63	84	477.16	188	276	796.93	245
Glycochenodeoxycholate-3-sulfate	17629	7864	15217	12186	8821	15144	207836	14511	186781	10280	15631	14557	15019	11733	12993	8566	8415	12825	4013	9737	9276	365479	6629	1057	46641	6958	11980	3461	15189	15673	28388	25578	10391	10547
Hexanoylcarnitine	424	292	3752.16	2165.34	1702.72	1757.53	3252.08	375	3216.96	1889.96	432	425	1223.14	561.89	924	917.58	836.71	432	1854.34	1217.14	1364.78	4925.52	2108.72	1048.67	1823.38	1521.69	927.75	927.25	1672.99	1141.59	538	762	327	1075.07
Hexanoylglycine	1258.59	349	274	1252.85	1597.09	1731.27	2377.67	1036.09	2316.37	2033.25	1376.23	1766.06	1758.67	1318.31	1462.74	1648.18	1839.62	1960.86	112	1648.39	2278.24	2976.33	1161.12	1355.52	1944.93	1759.69	1217.42	2055.81	2076.54	2115.09	523	1884.11	1414.33	1496.86
Indican	1379	1170	773	1948	1115	387	1163	1037	1848	1557	321	1407	1017	1552	805	1121	976	1630	450	1242	1326	812	390	1249	780	714	886	1879	2056	1041	891	2013	1109	1451
Isobutyryl-L-carnitine	2540	1291	2471	1846	126	4364	2096	1580	2607	1501	2901	2494	3350	2666	2602	2622	1770	2129	234	2459	122	734.7	108	123	168	128	79	165	220	193	81	2921	104	287.19
Isoleucylproline	6183.25	12922.6	9218.43	12815.9	6866	5815	8153.67	8382	7658.98	5359	7249.65	1324	1191	6995	6636	1836	30778	45694	16476	43663	18965	24357	13316.3	25676	2893	11889	13909	21852	295	910	7660	13763	6036	9662
Isovalerylcarnitine	16583	5875	16613	15929	9959	19005	22155	17500	40872	6993	20265	18371	10866	20639	12167	22867	8837	9553	8739	16192	13509	13625	2464	14336	12979	14042	9878	17389	15807	18851	16965	18920	10351	10058
L,L-Cyclo(leucylprolyl)	9372	2275	3596	3804	3344	8043	3574	3980	3837	2885	6464	3729	4759	3787	4038	4460	4054	5031	4065	3736	3625	3650	3628	3782	7556	5534	3987	3313	3650	4035	3366	3465	3225	6790
L-2-Hydroxyglutaric acid	774	645	1991	1609	1655	672	1208	8938	18444	8484	10058	2150	677	394	6148	1007	650	9496	682	6850	1282	751	931	729	1521	1299	1106	818	430	1454	1042	16988	777	974
Lanthionine ketimine	661	561	557	702	1130	1683	2469	1689	2804	1911	1757	2337	1790	1866	1415	1905	2906	1176	3630	2672	2303	2322	1153	2255	1544	2656	2405	2228	2330	1598	1309	1913	1405	1049
L-Arginine	972	19882	44713	19728	28384	49477	34087	41987	28300	24142	11046	44559	28128	26575	23209	42616	34461	41176	48158	48118	40536	31276	421	46235	39877	46249	40181	43442	8429	29360	42387	26312	38669	34807
Latanoprost	40447	24259	44713	35500	28384	49477	39700	41987	43451	25200	35889	44559	42272	26575	42285	42616	39836	41176	48158	48118	40536	37695	421	46235	39877	46249	40181	43442	47051	29360	42387	54412	38669	34807
Leucyl-phenylalanine	9723	2943	5044	5031	1819	6872	3823	5377	4134	4083	6447	5294	5169	4578	6483	5927	5505	4981	1940	5471	2557	1073	2272	2111	4987	3663	2610	1673	1426	2326	1682	6851	1666	3968
Leukotriene D4	23643	790	1140	1321	1269	42133	7627	2221	2038	5302	27204	30748	4079	38853	11769	7484	22573	9704	31424	15977	9403	38289	17242	3783	24419	14319	5008	8968	39118	2710	8185	7318	3685	17951
L-Histidine	2093	1082	1788	1248	409.39	3376	1498	1414	1923	1182	2381	2262	3063	1857	2352	1887	1440	1845	145	2121	105	830.6	600.06	164	609.12	79	141	116	505.54	128	351.22	1856	335.63	320.63
Linoleyl carnitine	2244.21	416	3652.66	476	444	2356.62	3339.25	1179.19	2766.74	408	1175.14	902.37	419	960.14	977.32	538.51	359	616.86	445	383	467.3	5059.78	554.69	464	1331.84	1043.61	981.72	605.34	446	390	679	652	487	885.47
L-Methionine	1244	717	2676	1429	1448	1093	1679	1021	1825	575	1011	1007	1202	876	1495	429	361	1551	327	352	164	1008.85	900	228	282	232	288	317	954	842	743	611	987	783.69
L-Octanoylcarnitine	2694	1173	2391	2013	168	4421	2201	1582	2091	1626	2677	2849	2595	2811	2602	2492	1943	2410	383	2507	309	525	583	98	403	329	223	258	486	354	188	4342	173	316
L-Phenylalanine	771.59	616.78	797.36	738.69	477.85	920.89	804.33	628.47	793.61	701.04	791.15	781.67	880.97	768.24	766.38	709.93	657.6	741.36	496.26	724.35	541.82	674.8	147	468.47	496.59	603.43	464.32	530.3	523.19	485.65	420.78	754.77	121	118
L-Pipecolic acid	3068	446	341	710	814	1781	462	3161	1365	3035	17978	5285	6819	5797	2163	10065	2589	3330	2261	13999	5982	981	1750	10244	6339	16160	7050	14478	5519	8445	2682	4551	5270	3437
L-Proline	1895	227	2992	5656	1970	742	4691.68	1280	5283	2869	469	2783	1576	1658	2477.66	2693	2911	1918	674	1364	1863	5128	805	1231.12	1590	3363	638	2592	1954	2469	475	2172	599	1178
L-Tryptophan	1895	227	2992	5656	1970	793	8984	1280	4995	2869	682	2783	1576	1658	2655	2693	2911	1918	674	1364	1863	5128	805	1110	1590	3363	638	2592	1954	2469	475	2172	599	1178
L-Tyrosine	211	682	844.75	236	1602	467	501	538	719	482	611	1134	963	1070	641	352	2351	1212	2416	2390	1585	2223	2049	1359	1928	1892	2128	1488	1620	1498	820	1362	3302	2231
Lubiprostone	1615.78	1337	2700.04	2031	6330	2402.35	3609	2284.17	1626	2098	2141.83	1066	335	2026.95	1466.27	408	943	275	3340.11	2285	283	710	17775	2669.71	3943	522	2200.29	682	2220.65	646	3724.96	1336.63	7361.56	12342
LysoPC(14:0/0:0)	2755.24	1337	3195.93	2031	6330	2519.53	3609	3449.32	1626	2098	2883.41	1066	335	2074.95	1249.06	408	943	275	4838.9	2285	283	710	17775	2835.36	3943	522	2836.04	682	1267.68	646	5371.13	246	9281.47	12342
LysoPC(15:0)	2464	748	5684	5660	2661	4730	12085	5096	494	3946	6900	10846	5481	4911	2584	4602	5726	5474	1757	4766	6153	676	3213	4436	3868	7836	4060	5934	11491	5080	4778	4076	2203	5485
LysoPC(16:0)	707	1434	2677	1319	675	837.06	2236	726	1428	353	502	527	570	539	1212	732	473	503	488	599.5	491	807	1328	562	978	619	538	630	768	389	880	822	567	430
LysoPC(16:1(9Z)/0:0)	5007	5414	4540	513	2432	4010	3186.83	2869	3117	7534	8520	9680	8086	8317	5623	7783	3623	3049	6746	3015	4030	2954	4712	5202	3820	4057	3925	4441	9350	2016	4491	4257	2964	5302
LysoPC(18:0)	1424	1286	1102	1224	1235	1514	1122	1429	1101	1272	935	401	1196	1285	1272	980	793	912	1284	980	921	910	1200	1094	860	986	1069	1127	989	885	943	1007	1053	1073
LysoPC(18:1(11Z))	1605	151	1551.14	828.54	1553.05	2132	1025.98	2461	1161.88	2589	10777	1720	634	1998.82	1158	657	427	413	2102	478	950	868.67	1430.16	5190	836	3886	7438	2838	3202.02	1154	4184	5639	2185	1821.23
LysoPC(18:2(9Z,12Z))	509	168	300	418	244	504	358	846	315	569	1708	1468	830	502	348	751	633	719	353	926	989	300	197	819	614	1424	687	1386	784	1086	506	837	422	752
LysoPC(18:4(6Z,9Z,12Z,15Z))	7019	6091	23828	21577	21683	1972	18720	7787	11405	2236	6034	6896	3475	7751	6303	8896	11760	8618	4275	8220	3320	13727	26495	7578	4383	8881	8176	5268	5246	15219	12446	3245	24719	20916
LysoPC(20:2(11Z,14Z))	908	1508.66	734	353	1633	871	657	1738	954.09	1743	1177	1447	1322.86	1628	1318	965	1777	1841	2965	1772	3206	1418	567	5664	2429	5492	5441	4776	4957	3248	3195	7449	3410	1651
LysoPC(20:3(5Z,8Z,11Z))	2371	1261	3013	2159	259	2517	2151	2060	2124	1627	2958	2077	2684	2044	2406	1998	2142	2297	254	2706	595.85	224	208	286	229	257	469	424	235	397	340	3191	243	238
LysoPC(20:4(5Z,8Z,11Z,14Z))	1399.89	122	495	376	305	1580	794	1130.83	2143	218	1512.82	2215	883.52	881.71	386	194	399	435	4533	310	376	3490	160	261	1951	407	338	597	505	315	4159	905	658	1118
LysoPC(20:5(5Z,8Z,11Z,14Z,17Z))	1090	122	1299	376	305	1580	1268	1344	2378	499.92	909	1077.88	680	1666	386	194	584.81	435	4533	768.78	376	3490	114	263	1370	864.64	338	556.6	505	315	4159	905	779	1118
LysoPC(22:1(13Z))	3010	1801	9520	2157	2155	4620	6635	4238	680	5574	7561	2108	2016	2395	2262	3481	2715	2551	1691	3730	2144	836	2949	2403	2708	2452	2183	3656	2542	3728	2888	2586	2521	4059
LysoPC(22:5(4Z,7Z,10Z,13Z,16Z))	3010	1801	9520	2157	2155	4620	6635	4238	680	5574	7561	2108	2016	2395	2262	3481	2715	2551	2070.16	3730	2144	2370.49	2949	2403	2708	2452	2183	3251.1	2542	3728	2602.55	3020.11	2521	4283
LysoPC(22:6(4Z,7Z,10Z,13Z,16Z,19Z))	1550	592	960	1086	1439	1131	996	1067	1391	891	1182	1243	1628	1109	2141	1148	977	1283	1237.43	989	983	973	869.28	1316	703	850	1288	1340	1648	740	1154.46	1659	782	575
LysoPC(P-16:0)	541	2742.31	1067	578	1101	717	1492	951	516	12083	684	2264	1023	1865	3680	2373	4070	2565	2275	4343	4979	3319	1904	2931	5066	12671	2682	10439	1055	9495	1814	13741	1548	3454
LysoPC(P-18:0)	860	599	6724.85	2937	11932	9419.18	7926.24	11803.5	8629.63	434	9062.05	701	6363	15474	8535	5173	13950	16603	15928	16834	18806	16397	1402	16901	4718	13978	20588	15769	7696	11947	11859	20496	10047	7640
LysoPE(20:0/0:0)	1349	1118	1399	1079	1280	1028	1563	891	1716	818	516	1574	1206	1349	1456	1533	1332	1356	2922	1610	1744	1694	1203	1363	1500	1331	1201	1459	1136	2097	1825	1844	1518	1378
Malic acid	125	257	222	1460	703	304	2488	598	254	729	305	338	363	371	637	367	651	507	435	527	684	426	611	1031	561	1030	494	895	451	593	1142	889	767	2310
Malonyl-Carnitin	441	313	474	357	398.52	1040	323	358	406	288	551	630	1084	495	595	600	436	663	460.39	600	522.97	417.49	457.22	504.97	515.06	508.81	505.4	505.29	446.35	463.68	492.92	547	421.16	482.98
Medicagenic acid 3-O-b-D-glucuronide	1320	1486	1417	1151	1270	1184	1811	1510	1591	1608	1185	1316	1361	1326	1699	1488	1797	1781	756	476	671	893	1365	998	669	662	1099	1013	1037	740	1293	1557	1031	1116
Metanephrine	1099	2135	1620	4204.78	22142	500	1738	2286	876	1208	859	783	607	2046	1704	1217	1906	1397	788	787	433	1376	5171	924	3544	2584	1037	1308	974	2077	1323	1092	1556	3639
Methyl 4,8-decadienoate	43362	29410	58922	37269	31072	69602	47414	44578	43184	34001	19380	47980	40774	28334	41746	49625	43781	43592	68028	53339	46229	44802	338	44659	45965	48537	51253	42768	46219	35283	47895	50124	40770	41459
MG(18:2(9Z,12Z)/0:0/0:0)	936	650	928	788	359.2	1838.5	730	872.11	904	878.82	1125.92	1149.98	1720	926	911	1000	628	962	207	1124	470.07	123	556.06	123	541.31	640.24	450.45	356.2	454.49	461.29	308.71	875	439.29	369.53
N,N-Dimethylformamide	14463	6827	733	642	3697	7075.51	7647	6119.55	2686	7166	5572	5065	1196	6318.16	2808	6307	8589	5658	5417.2	5181	5694	5367	1232	3856	3259	2977	4615.36	3055	11717	6734	326	2667	898	3353
N,O-Didesmethylvenlafaxine	3946	2940.88	5380.9	518	1546	2912	2731.28	1461	3322	3100	2239	2161	1550	1425	2715	3229	2773	2689	2644	2163	3291	672	1194	3283	1797	2225	2115	1984	3046	1811	2831	1957	2560	1604
N-Acetyl-L-aspartic acid	584	219	397	570	557	1074	459	1294	886	1309	1664	1540	1318	1372	902	1205	1289	862	889	1194	1191	638	745	1311	1299	1448	1510	1207	1160	1552	1344	1128	880	1504
Neomenthol-glucuronide	379	263	299	249	274	396	1588	398	1154	320	423	452	397	431	362	231	321	357	169	305	225	1771	128	402.65	184	191	498	164	366	419	509	436	353	378
Neurosporene	2027	610	3190	1281	2361	5305	3072	5202	1075	6530	3372	3504	3195	5526	6123	2436	4080	4885	9477	4418	6502	3785	2284	13135	4558	10325	13600	9117	17401	8181	9315	17841	7286	2862
Nicotinamide N-oxide	723	740	800	710	497	690	624	666	790	576	747	938	1127	615	835	1592	1301	851	1284	1442	1644	1207	990	1732	1046	1852	1483	1330	1147	511	675	1012	643	673
Nicotine	1914	3970.89	2497	489	1594	4668	2316	4218	827	17171	3409	2132	3639	4419	5949	2772	5015	4429	9270	5017	4973	2903	3512	12276	6025	10835	14229	8871	11962	6407	7999	15800	4795	3642
Nitrate	1630	863	1937	1208	469.33	2728	1453	1231	1539	1072	1675	1956	2300	1472	1895	1387	1153	1466	429.82	1484	120	671.44	504.75	264.18	670.41	428.13	141	303.77	137	323.18	543.47	1801	413.54	421.58
N-Lactoylleucine	15433	2417	22329	11605	4872	12629	7568	6448	2678	2295	6845	3704	4722.8	5367	5051	2133	2171	1019	5286	2107	1706	3148	1756	2725	2092	2507	3606	3032	4523	804	4846	1951	2313	1354
Nonoxynol-9	266.43	290.98	359.06	238.35	217.75	297.11	281.28	149	148	230.75	155	152	203.02	211.76	158	173.4	178.14	193.32	206.51	169.48	82	324.41	268.95	196.46	270.9	225.42	224.45	203.83	248.39	234.52	202.73	220.53	286.57	230.31
O-Desmethylnaproxen	1515	2396	1265	2009	3112	3184	2281	3320	1501	3403	2385	1289	2331	2308	2497	1524	1638	1884	2586	1646	1445	1328	1940	2289	2033	962	1723	1548	1787	1600	1263	2302	1931	2330
Oleanolic acid	7404	7023	9703	11292	4176	4069	13889	2094	6266	5761	5575	4561	5394	1560	6804	4008	4320	5524	1599	4250	3055	4405	3464	5081	5082	4639	2362	4847	10938	3158	2538	16163	5060	3870
O-Phosphoethanolamine	13704	4141	50927	6268	2077	13675	5060	11489	4061	919	5808	857	1908	7265	2939	475	413	1814	4666	380	639	1804	356	5579	811	657	7781	625	18176	608	9406	1271	4913	540
O-Phosphothreonine	12759	28602.7	34682	33298	18050	4294	29878.5	13484	26766	6878	27783	23680	18665	18715	14889	35373	30091	24449	8830	29317	11711	27172	39639	20818	10844	14663	12998	12600	8605	32181	30919	10964	58665	94161
Oxalic acid	13426	6969	30223	15898	11339	588	1054	8199	853	2544	6417	709	5485	6419	5331	3021	3060	6587	7455	4157	6341	5956	2591	7862	5576	3197	10077	3285	16445	5129	10989	3510	8438	5315
Oxazepam glucuronide	4325	3317	3926	5972	2441	1388	5814	936	2534	3336	3822	2370	2414	796	2389	1833	1930	1675	637	1570	1392	1640	1534	2914	1663	1677	1150	2149	5021	1173	889	7268	2699	1839
Oxoadipic acid	2928	1837	1393	2105	1311	569	2472	507	1432	1496	1316	900	2627	357	1189	1054	1337	1547	1185.86	926	780	1838	903	1384	1232	1307	492	1699	2857	1468	615	2571	1523	1374
PA(16:0/16:0)	7045	5982	5358	5470	4657.15	333	6429.61	4240.68	6923.78	57	1418	4441.23	7102	5958	8590	7298	7341	1182	5010	5050	7676	14059	4895	6550	6208	5674	5861	7902	7680	4128	4777	9050	2840	3726
PA(16:0/18:2(9Z,12Z))	20294	8188.97	33613	8407	3901	27052	9046	20363	6399	2289	11617	1060	3991	17001	5506	932	1351	2056	7280	985	857	3083	726	13708	1177	1509	22220	1345	29488	1156	10573	3175	5256	943
Perillic acid	1859	381	512	421	388	1282	255	2070	344	1436	3837	2394	1977	1414	492	1687	1089	1383	403	1717	1915	339	329	816	674	1624	1130	2363	785	1198	616	886	248	763
PG(16:0/22:4(7Z,10Z,13Z,16Z))	2826	517	629	821	672	1822	422	2131	893	2991	6994	2021	2499	1310	823	2096	1949	1809	474	2466	3370	270	928	2085	1813	3301	2170	4576	2178	2661	988	1975	853	1710
PG(18:0/22:4(7Z,10Z,13Z,16Z))	3295.8	1156	1355	1486	1259	3772	603	4073	1638	2540	10701	2526	1765	2391	1710	2755	2078	2271	1370	2735	3387	1086	1146	2082	1971	4227	3477	2955	2554	3734	1954	4172	1188	1258
PG(18:1(11Z)/22:6(4Z,7Z,10Z,13Z,16Z,19Z))	140486	27058	35037	28585	32644	77096	15651	95621	29717	107052	228570	135321	79213	70870	40154	82870	73947	62331	22662	88080	85786	18178	45480	61091	64069	117431	86490	103956	57660	82475	55388	108567	46497	68779
PG(18:2(9Z,12Z)/18:2(9Z,12Z))	246212	114738	141686	117728	144672	273103	80364	282720	156857	257581	274995	340889	262889	247353	182722	262322	239332	215998	129163	269653	270930	110630	178354	219941	227279	268742	273831	281437	210892	256561	201125	279225	189140	249203
PG(18:2(9Z,12Z)/18:3(9Z,12Z,15Z))	2630	610	1652	1957	1241	2553	1974	5283	1645	2758	5468	5342	2997	2750	1327	2949	2630	2441	1168	3174	2622	1420	785	2161	1799	3091	2229	2864	1974	3107	1901	2096	1276	2206
Phenylalanylphenylalanine	12455	8028	2640	4154	11355	31486	1929	22813	2879	41378	41200	4700	13348	9383	10803.5	16054	8863	9793	13549	8283	14176	9483.45	11683.8	10720	9320	12836	7458	16035	16603	16864	9851.18	18734.9	10668.6	16392.1
Phenylpyruvic acid	76103.2	45994.1	48120.3	45208.4	40137.7	85283	40362.1	68481	30409	94550	153745	99824	80800	92352	45547	111077	85471	65943	27575	99240	87403	18872	28515	66793	63120	142313	107673	117125	31548	114029	50188	86836	34796	54925
Phloretin	20802.3	17288.5	13269.2	10116.8	11283.7	31486	1929	22813	2879	41378	34919.8	4700	13348	9383	9852	16054	8863	9793	3046	8283	14111	1554	7306	10720	9320	12836	7458	15904	2114	16864	3348	20383	3356	9789
Phloretin 2'-O-glucuronide	5510	2181	3293	5109	4406	8331	2872	9590	3013	6490	17581	5650	6483	5671	3717	6382	7150	6188	3420	7220	9095	2575	3461	7547	5861	12559	6980	7960	6676	8687	5653	6106	4083	10145
Phosphorylcholine	20878	9443	12217	21125	17321	38621	11467	47136	15158	32466	75355	37129	31501	29781	17434	32058	33484	29407	15355	28556	41389	12573	14028	36860	32717	53105	35078	39649	31128	42689	23683	31492	18078	45781
Phthalic acid	3484	1429	2643	2489	2056	3413	169097	3958	171161	2581	3041	3325	3112	2317	2362	2084	2034	2872	969	1886	1399	170391	870	486	39113	1140	1737	885	1865	1989	3460	2830	1417	1427
Phytonadione	12633	1962	5955	7060	5973	13193	5086	13111	2868	11905	48473	14630	10600	10597	8312	14659	15879	12813	6850	16934	20858	3943	8260	17013	13155	43859	19983	17909	20721	19358	11392	20569	7229	19476
PI(16:0/18:2(9Z,12Z))	105081	15651	55508	64295	62427	125533	62612	131994	33897	121296	213174	197493	140691	135290	98542	160742	146183	132604	99254	172113	201451	62561	107674	199258	145473	247528	192047	182392	184230	202848	147364	213396	96144	187539
PI(16:0/20:2(11Z,14Z))	46673	8003	22014	31180	29770	65966	22795	72030	10936	71540	107466	75713	64383	61831	42150	69766	71959	62504	38388	78422	81879	19507	50240	84568	65831	104203	81985	70615	82225	83273	55507	79512	39421	80429
PI(16:0/22:4(7Z,10Z,13Z,16Z))	7169	1197	4733	4481	2992	8215	4612	14439	3743	6986	16901	20207	9999	7909	5342	10058	9186	7675	4587	9537	9917	4541	2512	7662	5881	10974	8094	9475	7419	10849	8419	9379	4095	9652
PI(18:0/18:3(9Z,12Z,15Z))	3528.58	6027.9	11413.5	5721.96	4430.04	3728.27	10964	279	10023	2278.98	130	1536.96	2355.09	1081.67	2941.04	1305.4	1918.13	279	5223.32	1295.65	2125.91	12241	4060.94	1760.94	1850	3139.35	1179.19	1631.2	4055.31	157	355	251	2627.23	3104.57
PI(20:3(5Z,8Z,11Z)/18:0)	10519	2158	2273	2890	2810	13560	3123	12937	2365	16214	24462	30507	12804	18574	12081	23374	25874	21013	10222	33511	16917	12761	9842	14681	23052	37397	22776	30730	24970	39618	21508	28425	9670	29433
Proline betaine	12025	2707	9005	9091	6868	17030	7901	19195	11299	12052	38665	52041	19510	16918	11163	19605	19964	16490	11101	21502	26621	10804	7604	24063	16709	42252	24233	25191	21063	26404	19655	21162	12285	27597
Propionylcarnitine	61147	15015	40566	48765	37395	87662	42358	98873	58832	69448	192065	204855	91291	84323	53987	95371	98745	93128	58680	109234	122208	66261	39011	106263	88092	159032	120651	121092	101617	130583	96307	110542	70255	125819
PS(18:1(9Z)/22:6(4Z,7Z,10Z,13Z,16Z,19Z))	27535	3494	13764	14065	12947	30960	12745	28434	7000	28115	89659	51659	31935	28994	25677	37719	39515	33027	21042	45228	54080	12850	24353	45705	39022	101844	52547	50756	57672	53199	37879	67095	20738	54833
PS(18:3(9Z,12Z,15Z)/18:1(9Z))	2491.87	1965.74	2418.31	1680.08	1939.62	2300.38	659	2268.72	699	1815.31	2255.17	2253.27	1920.75	2040.9	1880.43	1838.62	1688.98	1896.67	1879.91	1942.79	1860.31	835	1809.26	2258.68	1541.04	1861.32	2126.85	1868.87	2569.33	1796.62	1945.39	1863.1	1742.41	1881.47
Pyrazin-2-carboxylic acid	1791	395	595	987	721	1956	602	2433	1076	1075	6388	3413	2181	1839	1140	3075	2826	2964	1742	3554	3146	1611	999	2607	2498	5491	3587	3472	3256	4357	2946	3706	687	2757
Pyridoxal	1791	395	595	987	721	1956	602	2433	1076	1075	6388	3412	2181	1839	1140	3075	2826	2964	1742	3554	3146	1611	999	2607	2498	5403	3587	3472	3256	4357	2904	3706	687	2757
Pyridoxamine	12241	2381	2399	2462	4037	9419	2763	10917	2663	12537	23166	12961	7608	8456	8475	12830	8765	10955	7206	18032	13475	5277	7792	15828	13496	18278	20681	17854	17560	18115	11090	15301	7747	12294
Pyridoxamine 5'-phosphate	3556	1005	1092	1528	1294	3804	545	4256	2423	2702	14410	3259	2968	2000	1959	4043	3632	3093	1116	3413	4951	1576	1555	3091	2195	7827	3811	5167	2842	4524	3212	5824	1705	2349
Pyrrole-2-carboxylic acid	944	494	328	581	878	1138.2	667.88	1716	647.99	771	1144	302	793.82	615	440	467	436	634	717.95	348	898	662.54	585	839	449	506	512	608	383	852.93	407	903.14	502	860
Raffinose	1191	708	320	317	581	1014	157	931	385	1513	4846	305	913	475	376	803	666	630	273	735	1158	128	594	722	582	1433	1214	1301	485	821	449	585	383	899
Resolvin D1	6765	6409	2284	4484	6993	3316	4587	2787	4790	3114	3888	4828	5511	2599	4869	4833	4963	8888	6314	9759	5429	8138	8145.27	10404	8796	15035	8685	12681	5943	9515	5708	10373	11431	13705
Retinyl beta-glucuronide	2304	2498	1553	3417	5309	1824	5226	1509	5663	1362	5147	2005	1766	1749	2617	2402	4162	2206	2464	4802	2861	4555	3663	3084	2299	2407	2889	4418	2438	2506	2599	2871	3267	5530
Roxatidine acetate	853	1377	2857	4273	2841	403	2708.71	1053	3729	592	1907	1905	2277	1052	1715	5298	1166	1629	555	2246	582	1528	5775	1172	1382	420	791	416	420	1249	3416	367	2149	5692
Selenium Sulfide	5257	5031	6219	5658	6414	1098	5666.78	6639	5871.66	5709.27	6315	5971.65	5791	5392	5757	5430	5752	6015	6669	6368	7107	6007	6511	6342	5493	7513	6775	7377	6275	7455	7268	6763	5750	6939
Serotonin	6749	5237	6219	5695	859	4641.28	5125.96	648	4499.83	5417.81	5036.52	4368.2	5791	1878	6105	6521	5752	6015	4669.53	6368	1016	6007	6235	872	6317	7513	6947	7377	6275	7455	7268	7950	6427	6939
Shikimic acid	3813	3041	3425	2939	3237	3802	3314	3522	3568	3061	3181	2590	2932	3352	2884	3419	2830	2634	2780	2881	2520	3718	3923	2814	3337	3057	3360	3222	3437	3152	3201	3245	3417	3212
Soyasapogenol B 3-O-b-D-glucuronide	1011	604	1800	1253	1109	1259	2109	1254	1942	1511	2124	1575	2472	1982	2453	811	862	2493	1127	611	661	813	2159	1092	957	698	1026	826	2609	3048	3719	2996	2807	843
Spirapril	558	500	414	413	247.31	1235.83	742.12	600.53	743.44	645.17	716.72	595.9	988	527	342	555	305	458	232	567	286.92	98	410.59	103	442.85	413.61	238.23	249.77	308.26	170	192.82	512	445.83	242.47
Substance P	1425	1485	1432	1251	1855	1405	1556	1770	1674	1921	1409	1550	1400	1498	1382	1234	1304	1370	2777	1191	1465	1502	1830	1825	1495	1928	1694	1566	1610	1457	1514	1467	1414	1953
Taurodeoxycholic acid	546	2628	3104	2065	949	1879	4171	792	1028	1524	981	821	1056	1966	713	1400	934	1001	1319	1232	1603	3254	1219	1443	2193	1520	710	1670	2784	1438	1235	1249	909	1331
Tetradecanedioic acid	113573	21880	80446	23868	42942	81604	15243	75922	30748	11130	62513	7117	9261	54944	17716	14536	11040	17734	71522.5	15701	9129	16545	9874	79756	11061	13806	116105	15678	165710	11101	97608	13234	81825	12854
Tetrahexosylceramide (d18:1/12:0)	23878	1123	20149	6292	5883	11327	9185.2	8186	11396	4748	16938	5735	5330	13079	5982.14	5429	3976	5942	9645	5967.81	4999	6808	1970	10083	3536	4793	15206	5605	12500	4562	16166	5209	11447	4577
Tetrahydroaldosterone-3-glucuronide	2602	4858	2401	5087	4764	1582	4947	3015	5462	5488	4752	5358	6082	7320	6117	4983	4745	4656	3739	4851	4531	8539	3896.85	3356	763	2295	2545	5578	5013	4766	3884	4717	1818	4686
Thromboxane B2	1254.71	4718	2169.17	2008.82	2733.07	1384.39	1329	1404.22	2359	693	1458.79	959	1153.66	1168.5	934	1008	806	522	1877.99	799	1206	1443	3933	1768.41	1323	899	1655.3	1881	1118	922	1885.76	1474	2706.71	2490.58
trans-4-Hydroxycyclohexylacetic acid	3818	2097	3836	2870	187	6789	3217	3182	3458	2366	4118	4707	4925	4489	4289	4577	3328	4003	597	4274	495	563	619	176	416	408	248	334	764	346	176	4234	298	459
trans-Aconitic acid	5280	2716	4745	3711	4060	4874	201575	5762	181854	3862	5118	4536	4777	4189	4138	3212	3344	4841	1397	3153	2483	210712	1519	537	35683	1940	3407	1307	4214	4306	6761	5928	2885	2905
Trihexosylceramide (d18:1/9Z-18:1)	2103	1582	2567	2665	3256	2306	2682	2800	2572	2689	2835	3157	2635	3315	3263	2241	2591	2178	3072	2913	2415	2493	2548	2737	2151	2655	3481	2652	1935	2457	1829	1430	2013	1661
Trimethylamine	1630	2630	7502	2636	978	2732	1428	2037	5327	1871	2531	2211	1613	1895	1955	1218	1372	1030	959	2075	1523	2551	614	1312	1018	1069	1512.81	2260	2889	1323	1242	1394	1209.55	1418
Trimethylamine N-oxide	1146	929	2330	1215	1079	637	993	3538	1742.72	2396	1297	2423.91	1142	871	1749.91	2883	2876	2123.62	1801	2200	3520	1696	2097	1160	1743	4373	2133.43	2723	1071	3741	3772	1883	2589	1972
Uracil	46588	104185	72184	82977	122912	17890	50971	53983	67111	29794	28689	35968	11867	36366	32301	28341	29991	28907	41318	30167	14592	56507	117425	23809	38753	35391	38050	16303	34677	39575	80461	7198	95666	33518
Ureidoisobutyric acid	19034	30383	30521	42093.6	69498	6810	42351	34877	49478	29509.2	7808	23936.2	6824	16395	19842.5	17157.6	17937.5	29011	9578	16621.5	19311.4	38150.5	58411.6	7822	20882.1	20583.1	12800	16305	11247	18067	38744	2105	33569	30800.5
Uridine 5'-monophosphate	1028	476	1265	752	740	1074.88	1019.78	941.39	969.07	519	1400	919	1123	1047.89	952	781	753	804	1357	731	1089	785	684	959	659	881	855	911	1018	1107	1065	987	804	1226
Vanillactic acid	2724	1941	4382	1641	1179	2669	1120	1715	2277	2169	3142	2079	2812	3205	3482	2776	1583	1818	1884	2006	2067	2130	1095	2542	1322	1919	2183	1881	4206	1177	1798	2164	815	1121
Zoledronate	669	2002	4546	705	944.28	1135	1043	1549	3441	840	1182	1099	1073	1175	1152	985	519	735.38	1044.82	289	1032	1513.16	944.6	800.95	416	428	705.82	1016	1321.43	531	608	1113	476	772.34
