# Supplementary material for: Serum metabolomics identifies novel prognostic biomarkers in amanita poisoning
Source: Front Pharmacol. 2025 Dec 10;16:1716911. doi: 10.3389/fphar.2025.1716911 (PMC12728034; doi:10.3389/fphar.2025.1716911)
Supplement: Supplementary file 6 [file DataSheet2.xlsx]

## Sheet: Supplementary Table 4 negative 
Supplementary Data sheet 2 Negative ESI metabolomics raw data
	62_RD2_01_2958	63_RD3_01_2959	64_RD4_01_2960	65_RD5_01_2961	71_RE3_01_2968	77_GA1_01_2978	82_GA6_01_2983	83_GA7_01_2985	84_GA8_01_2986	85_GB1_01_2987	86_GB2_01_2988	87_GB3_01_2989	89_GB5_01_2991	90_GB6_01_2993	91_GB7_01_2994	93_GC1_01_2996	94_GC2_01_2997	95_GC3_01_2998	96_GC4_01_3000	100_GC8_01_3004	101_GD1_01_3005	102_GD2_01_3006	103_GD3_01_3007	104_GD4_01_3008	105_GD5_01_3009	106_GD6_01_3011	107_GD7_01_3012	109_GE1_01_3014	111_GE3_01_3016	114_GE6_01_3020	116_GE8_01_3022	120_BA4_01_3026	121_BA5_01_3027
group	Survival	Death	Death	Death	Survival	Survival	Death	Survival	Death	Survival	Survival	Survival	Survival	Survival	Survival	Survival	Survival	Survival	Survival	Survival	Death	Survival	Survival	Survival	Survival	Survival	Survival	Survival	Survival	Survival	Survival	Survival	Survival
(-)-epicatechin-3'-O-glucuronide	1282.15	1293	795	1326	894	1527	1630	1837	2493	957.1	857	1569.08	755	1063	1006.84	163	973.88	1126.19	744	1063.52	1515.51	967.13	1356	1379	1145.78	1689.25	893.66	1037.6	1535.74	1512.63	1064.84	1107.96	1159.4
3,4-Dihydroxybutyric acid	970	2223	1603	1836	3787	916	599	1388	1811	1943	1342	2135	2107	1805	1395.89	1044	936	1269	1238	1053.63	1328	899.97	2074	926.43	699	931	1083.53	1104.87	1333.43	505	1432	3278	2646
1,3,7-Trimethyluric acid	1202.42	505.3	469	535	476	629.17	455	603	492.71	640.84	531	606.43	554	495	517.63	513.58	538.69	490.33	531	1367.3	762.91	1267.65	562	1640.16	907.71	656.24	1050.42	1053.73	851.42	1254.72	927.96	916.77	606.42
11-beta-Hydroxyandrosterone-3-glucuronide	1143.69	486	558	384	971.78	182	704	382	215	1091.95	3727	1772	5551	5612	409	5427	1579.6	715	2058	1690.38	1431	1171.5	604	1808.4	1390.42	1691.36	1353.61	1339.02	1173	1500.51	1049.44	1327.1	1182.83
11-Oxo-androsterone glucuronide	615.15	642	403	470	664.62	613	251	671	728	596.21	491	675	1403	353	489	717	731.52	1067	1030	496.69	1326	545.84	960	508.9	656.34	774.87	523.86	660.8	1161	595.89	766.47	682.11	586
11-trans-Leukotriene C4	1820.14	3396	3584	4872	479	4023	15669	656	3539	1170.73	732	3552.5	1235	840	949	382	1380	500	350	2605.09	5559	1451.62	1255	2229.23	1309.59	3438.47	2183.65	2574.91	2842.37	3529.11	1421.43	3756.78	3258.47
12(13)Ep-9-KODE	1085.84	513	766	1037	1297	1120	571	316	611	170	1898	1284.23	3799	871	1193	1062	1042.98	914	3349	1034.24	1631.4	781.91	1722.26	1036.06	915.94	1388.63	906.25	1036.07	1509.37	1144.68	1763.58	1242.29	1150.09
17-beta-Estradiol glucuronide	759.27	497	1065	597	579.85	325	629	272	126	514.81	340	401.42	355	217	384.4	446.25	443.41	410.81	552.34	804.63	550.89	799.89	507.45	939.62	653.87	516.09	694.2	682.38	612.9	800.09	602.89	568.85	493.41
18-Hydroxycorticosterone	728.47	1592	264	681	840.21	479	2759	740	3527	720.3	1714	1312.66	1673	1414	1280	2610	1037	1571	799	759.57	3218	649.36	540	638.53	713.84	897.22	774.67	798.93	822.92	817.19	893.76	994.45	1154.52
1-Methyluric acid	2732.31	7985	3632	7940	2205.66	4269	1451	4760	8328	226	1009	2773	1373	2157	2180	652	944.06	1081	1145	1213.85	5147	920.16	2869	1526.56	1154	2531	1107.83	1768.53	1907	327	1979.85	297	3762
2-Arachidonylglycerol	8723.74	24031	19152	13716	4725	25075	18419	17218	15869.6	18168.2	21977	23801.7	17793	19105	21506.5	24239	21345	25209	34211	9846.02	33343	9072.27	28657	9437.05	16165.6	20949.6	13166.3	18114.6	4607	9620.24	56441	23802.1	25248
2-Phosphoglyceric acid	9616	2016.76	584	2244.29	1102.17	2051.02	2425.93	128	1198.34	858.31	1518.67	1746.88	614	1856.98	1276.94	1049	1035	386	2294.93	795.5	1930.33	935.18	418	2016.94	1929.46	1782.03	2761.65	5915	2729.8	2749.45	1486	3339.37	1619.58
3-Chlorotyrosine	126	357	610	317	335	247	414	178	240	553.68	533	647	544	134	491.63	1050	873.32	520	188	560.91	590.76	595.07	450.42	545.7	783.54	352.34	542.83	387.48	451.6	425.62	458.89	344	509.83
3-Hydroxybutyric acid	24142.9	433	25721	25843.8	38019.7	21928	20598	44300	65011	20148	42413	39061.9	31933.2	60120	786	20922	21776	28949	105334	1260	39035.3	1031	74237	1696	36432	98520	20532.1	2657	67343	3212	29024	117324	22274
3-Hydroxyvaleric acid	25161	17236	10270	20273	16769	17967	10023	20807	15594	3185	7445	17839.1	5649	53490	8397.83	7198	5040.84	6146	20522	7113.38	18164.1	251	12353	11429	5343.31	25851	1399	11146	22818	7488	10326	69164	10213
3-Methyl-2-oxovaleric acid	63867	21062.5	6009	5785	7148	21816	7604	27443.8	10623	11809.7	13326	16354	7387	39941.7	11648	16556	12786	10857	30437	13057	18066.5	9314.17	20318.8	174	10687	33803.3	3628	31611	13831	50252	24372.3	35378	10148
3-Methylcrotonylglycine	1696.78	1417.46	1335.69	1323.08	1485.95	1794.43	1346.69	1501.67	239	1243.89	1352	1875.24	415	866	1362.99	642	1159.92	998.38	1743.78	2129.67	1216.47	1529.48	1630.87	3894	1303	2005.6	1966.55	2041.9	1586.18	1848.54	4126	2069.07	1593.88
3-Nitrotyrosine	2035.89	2046	2992	2216	2537	1445	2465	1948	2590	1832.65	1678	106	1471	1698	1859.55	1318	1658.82	2580	1012	1801.95	2078.71	1695.89	1327	1782.26	1964.38	1842.1	1815.7	1867.61	1979.73	1876.35	1856.15	1927.57	1792.2
4,5-Dihydro-drospirenone-3-sulfate	1644.14	1049	3126	2228	1931.36	2261	2458	2108	956	1507.74	4085	5867	972	739	400	393	1343.17	514	177	1840.31	1337.53	1817.15	931	1933.38	1760.25	1397.69	1716.54	138	1479.66	1516.25	1881	1808.34	1765.79
4'-Hydroxyclobazam	1373.97	1062	1098	1394	1685	1430	1725	1448	1363	1465.1	1054	1528.19	1691	1792	1249	1476	1642	1553	1597	1346.48	1572.82	1354.9	1447	1247.15	1471.01	1518.31	1454.49	1448.82	2301	1424.3	1589.72	1505.44	1523.9
4'-Hydroxyfenoprofen glucuronide	929.13	450	439	842	866.23	949	611	677	665	883.3	725	586	782	799	731	1266	921.15	627	1210	981.23	1074.73	988.27	1141	1013.24	892.41	841.93	972.87	884.99	1000.14	939.64	858.29	823.18	928.6
4'-O-Methyl-(-)-epicatechin 3'-O-glucuronide	3679.56	7505	5161	3663	4550	2094	6701	7575	10329	3143.26	1776	4433.98	1236	8365	3686.92	6500	3089.35	6070	4303	3579.02	5151.87	2495.16	3906.01	3153.1	2764.06	4663.97	3111.39	4019.58	4181.18	3877.66	3537.97	4287.93	4494.17
4'-O-methyl-(-)-epicatechin-3'-O-beta-glucuronide	4093.36	23283	8943	7952	9042	6299	42644	17231	33953	6037.01	7650	10826.7	12212	21403	8729.11	7137.53	7197.18	9297	9448	5190.01	12206.5	3411.19	6846.46	3012.74	5077.78	11704.5	4391.89	6941.91	7406.32	6223.67	7316.05	9962.17	8585.6
4'-O-Methylepicatechin 7-O-glucuronide	8625.17	56902	40894	28229	26083.9	23818	48828	44837	73921	21440	14330	25217	26042	56748	25718.8	5417	23473.9	29705	37466	5095.89	93281	4300.17	28731	374	18527.2	13840	14253	18310.2	20910	308	23082.1	26143.3	23873.8
4-ethylphenylsulfate	8007.6	10272	20901.1	35794	7873	1544	55434	4222	22404.2	7438.93	10908	13598.4	13782.6	2066	8390.77	2357	9487.24	10566	1853	8745.13	17445.5	8220.24	7309.63	13164.8	7402.7	2113	12202.5	6779.71	1369	14036.9	10995.6	7961.17	18504.1
4-Hydroxybenzaldehyde	800	843	748	881	792.39	665	678	772	660	759.15	825	727.67	756	954	785.98	886	937	711	730	90	744.28	739	531	722.6	744	837	714.48	740.57	800.84	734.35	479	689	675
4-Vinylphenol sulfate	4759.88	3282.01	1199	4383	1792	2956	3213	1196	3857	3640.31	1849	1804	459	1693	3297	4889	3104	4012	3831	4228.69	4604	4477.23	2240	4669.33	4275.28	3442.96	4373.55	4320.77	4056.01	4394.81	3790	3743.24	6671
5,6-DHET	675.15	478	399	659	442	656	352	351	474	532.78	1434	964.91	2419	580	592	562	270	619	1055	603.82	1462	509.11	1048	715.48	620.59	912.44	638.58	732.76	1641	813.88	1192.33	855.63	768.71
5a-Tetrahydrocortisol	672.28	454	531	1011	898.1	945.65	1101.63	824	1901	600.36	541	203	601	1153	633.28	1011.75	895.06	795.02	910.35	730.4	715.71	838.87	819.98	902.68	113	716.78	587.06	563.18	215	634.56	553.6	570.63	584.77
6-Methylmercaptopurine	17370.6	15479	15991	20709	20351	17942	15058	18531	14947	20220.9	22987	16031	17794	18838	18435	26197	26183	20361	28209	18538	33896	20388.9	33539	17692.1	18937.5	401	19167.7	18521.8	26421	15371.1	22701	17573.8	24571
6-thiouric acid	1026.76	769	354	739	853.93	484	569	853	834	640.87	468	566	713	768	672.86	957	892.89	1102	538	846.53	837.81	863.19	1108	1208.97	727.28	777.47	763.32	545	777	647	531	761	877.26
7-Methylguanine	6356.96	8390	10611.7	6165	4965.28	4744	24951	3533	7955	4014.08	3033	6683.15	3178	4658	5043.75	4822	4381.8	4000	2447	4513.65	7448	3652.79	5193	316	5842.75	4856	3660.26	131	5531.89	5140.47	5128	4371.44	6462
8-Hydroxy-7-methylguanine	2446.77	2477	8845	4364	2596.2	2221	9232	1294	4683	2996.4	3186	2857	3441	1060	4339	4098	6021	3406	990	2867.25	6728	2575.2	1663	1837.55	3232.58	271	2447.57	1496.2	2438.49	1866.84	3749	381	2431
Acetoacetic acid	547.47	553.64	724	395	536.26	260	194	510.77	689.5	638.27	535	549.85	643	111	569.69	1261	1370	472	287	629.79	677.88	674.26	572	562.89	919.2	397.64	611.81	530.33	616.76	542.96	572.6	502.11	681.64
Acetone	3180.4	3003.21	1974	1057	1924.13	1669	1052	2409	3039	1575	2814	2363	1454	3727	2479.89	1680	1742.26	2027	5295	2103.79	4515	533	3085.03	1826.39	1746.19	3976	2696.56	8494	3722	6017	3091.66	4149.21	2714.84
Adrenic acid	9304.81	14368	11269	9830	7796	16123	13173	13060.6	11650.9	13674.6	14858	15492.8	14857.5	8697	14940.4	16934	16210.6	15594.4	21737	10387.2	15190.9	10519.8	16019.5	8821.33	13277	19440	11535.3	14308.8	13094.9	11468	32398	16191.7	15077
AFN911	467.38	5619	2379	1656	626.27	1873	11102	1544	3199	552.95	908	807	1056	1106	1390	854.65	708.29	440	357	699.29	4638	455.83	570.23	540.57	493.4	1116.52	617.97	895.83	750.14	1091.03	772.52	1376.64	1143.12
Allantoin	364	1466	2066	1020	1137	1419	1582	1623	1448	1152.63	653	1142	1116	1758	1249	1343	1278	1225	1415	681.42	1565	927.51	2284	641.58	1938	2503	432	353	319	333	1287	411	1545
Allysine	1566.47	2247	690	1948	2371	1062	1065	1604	2016	1385.04	1259	1179	1407	812	1256.92	1476	1218.41	1399.76	905	1505.7	3167	1380.91	1104	1700.77	977	1414	1483.53	1414.04	1587.23	1469.03	1331.08	1010	1333
alpha-Ketoisovaleric acid	3557.45	4489.48	2015	2235	3174.61	6743	2356	7129	3751.75	1760	4652	3490.6	1974	9064	2947.41	3362	1930	1489	12647	2521.06	4194.6	2538.75	8640	2313.24	2797	7186.63	2507.39	2884.17	5978.77	766	3830	8868	2734
Aminoadipic acid	1098.67	1010	856	1059	1270	1454	1164	976	756	893.51	842	1002.05	670	1066	891.5	558	761.54	413	950	895.42	1171	892.54	1224	934.16	918.56	1129.01	949.99	1012.33	1795	1049.3	1195	1107.34	1020
Androsterone sulfate	4088.71	1402.81	1847.75	1674.85	2399.92	180	1180	188	1473	1757.98	571.73	488.21	543.78	1226.48	422.74	98	1188.86	137	1962.57	4110.72	2606.93	5442.93	2645.62	5372.65	3129.43	1994.62	3463.33	2822.42	3363.41	4178.3	1782.79	1532.43	2645.98
arabinofuranosylguanine	799.5	1746	1962	1194.22	1151	732.18	1599.4	908.4	1401	861.53	2691	1497.09	1361.18	848	1126.66	1550	1404.86	442	1047	747.96	1116.24	766.95	595	797.74	883.36	822.98	633.16	301	1084.47	668.66	841.88	203	255
Argininic acid	586.44	100	186	966	626.39	457.22	1644	297	594.02	562.85	437.45	1896	206	197	434.88	330	464	717	132	658	525.89	727.4	514	630	555.43	420.31	478	555.51	611.29	617.41	145	502.07	1229
Ascorbic acid 2-sulfate	244	320.61	366.17	396.05	596	109	325.13	374.67	362.91	299.99	329.7	322.49	133	313.79	324.97	385	361	263.98	297.31	465.37	361.93	497.98	303.46	571.94	284	304.78	365.9	189	320.83	407.68	275.17	350.18	1014
beta-Alanine	10088.8	3609	3498	1271	5887.41	567	2874	1513	2850	963	1034	1221	883	781	1202.95	1355	1056	1196	1075	699	1449	1020.37	579	936	5618.32	5743.58	23178.6	1117	5763.88	5632.59	5652.5	18981.3	23493.6
Capric acid	435.11	1855.97	2371.28	8044	1345.25	496	3079.13	857	2469	843.89	1456.35	102	1334	1695	1023.17	1561.59	1185.87	1466.17	1121.77	203	1044.75	117	894.54	142	572.09	1238.02	265.47	475.34	1438.25	451.63	528.4	148	116
Chenodeoxycholic acid glycine conjugate	6186.42	6126	52679	54206	3466.89	6039	201873	778	2156	4730.19	214	951	901	1616	593	11429	3355.74	610	212	15080.9	5317	5692.35	2462	7085.02	3616.65	5693.87	7169.63	13887.6	1431	9373.54	16811	6519.09	3471
Cortolone-3-glucuronide	248	1401	1667.94	1400.79	1164.72	287	2568.26	1748	6810	914.1	1574	762	1235	1317	1044	1816	1031.27	2069	1153	786.38	2305	445.97	828	570.37	729.21	1217	855.53	793.57	1352.12	833.03	1076.73	1295.19	3566
Creatine	669	12447.3	16132	12184	12656	7032	12601	5316	12936	12345.6	16989	14111	14780	7996.1	12378.3	18285	15128	21611	9354	12472.5	14426.3	11173.8	15844	8213.55	18155	7879	10369.8	815	10993.2	1329	15052	3977	18512
D-Aspartic acid	605.04	586	369	280	422.61	371.38	254	281	367.18	302.24	272	169	188	612.43	289.51	578.8	531	227	386.73	701.19	383.06	417.27	315	761.61	405.75	453	617.95	332	445.68	650.73	384.55	470	335
Deoxycorticosterone	105	2813	2168	2310.37	1625.11	3211	2634	3836	3546	1678.52	2707	2985.73	4455	2503	2868	1779	1547	2092	568	693.5	1067	640.36	926	373.8	1151.53	2220.36	801.59	1169.99	1385.25	866.78	1819.83	2123.41	1623.29
DG(14:1(9Z)/20:3(8Z,11Z,14Z)/0:0)	2672.45	230	1333.32	1072.82	1239.73	102	260	1131.64	4389	309.17	194	448	342.02	1273	444.66	193	449.66	194	167	2512.71	343	2097.71	185	3407.65	841.74	731.5	1060.82	957.88	1155.99	2097.32	825.35	536.01	961.13
DG(16:1(9Z)/20:3(8Z,11Z,14Z)/0:0)	1852.64	3061	5319	2848	2099	479	4641	2663	3510	2401.83	2651	4271	3235	3685	2447	2441	1373	3155	2012.08	2201.87	559	1620.44	2146.98	1652.51	2301.05	3200.2	2146.32	2214.05	3158.89	2364.44	2300.4	2487.72	2068
Dihydrocaffeic acid 3-sulfate	1176.66	2885	2014	1285	1855.62	1934	1826	1844	2904	1694.08	3367	2936.26	5461	2800	3081	5175	2959	3497	357	1480.12	2532.11	1268.83	2516.94	1223.9	1617.1	2137.09	1536.21	1766.9	1514.41	1511.19	1981.64	1949.92	1967.97
Dihydrodaidzein	512.57	140.21	216.89	271.87	87	223.47	253.93	84	115	153.87	131	184.1	165.42	200.19	225.38	338.92	145.87	162.91	125	431.04	169.3	497.49	144	704.35	214.18	244.58	278.1	259.31	313.28	467.31	357.98	220.65	175.7
Dodecanoic acid	3482.08	745	4246.34	2742	2301	3353.77	936	3170	6515	2332.3	573	2332.14	2368.9	4686	2132.95	3145.46	2266.19	2595.72	3133.97	3224.74	2731.99	3304.42	3797.62	3663.87	3116.06	3505.13	3167.29	3412	4912.44	3912.22	2819.94	3006.4	3131.36
DOPA sulfate	524.64	253	912	557	334	470.89	251	482.74	562.11	606.42	730	137	495	355.2	596.75	1278	980.57	523	169	666.25	612.86	698.34	331	589.44	68	320.39	523.63	428.93	214	544.31	151	334.44	746.61
Enkephalin L	1150	601	891	1081	1651.91	1608	1008	2853	747	1459.08	2547	3311	1886	1908	1158	2170	1667.09	2043	1795	1481.1	1534.04	1499.52	1977	1528.19	1467.32	1615.62	1345	1429.75	1645.04	1478.36	1499.13	1468.53	1564.58
Enterodiol	1436.57	1185	1033	1126	1018	1416	1182	860	798	1297.58	843	1260.35	1126	1034	1212.35	1379	1407	1696	1582	1363.25	1782	1402.54	1712	1464.74	1342.55	1626.21	1374.85	1406.41	1454	1414.76	1389.27	1337.14	1389.84
Estradiol	170	3783	8384	1970	1599.22	1277	3776	1413	4628	1423.17	3057	2560.48	2470.25	1528	1957	2587	3199	2898	3542	736.97	2093.29	548.46	2930	405.54	774.21	4559	150	193	2987	903.54	143	139	1951
Estrone sulfate	807.03	1181.61	1128.83	125	772.26	432	862.97	994.25	365	687.76	1079.22	947.52	888	694	2068	1447	562.2	820.8	824.17	958.87	760.17	826.72	155	1135.55	798.19	787.19	774.75	928.96	887.78	898.62	900.89	833.26	1110.1
Etoricoxib 1'-N'-oxide	974.5	989	1537	1368	1047	393	2104	425	1954	1044.42	796	1112.6	1406	711	950	3243	3181	1308	2896	1137.11	1758.3	1010.21	2587	1106.69	931.4	1127.35	1005.99	1163.4	1161.92	1180.1	1177.04	1108.85	1208.3
Formic acid	1637.77	1862.49	1134	2464	1792.33	2509	1356	442	1836	1181	601	2733	1630.28	388	1655.48	1671	1695.73	1768	3161	1595.29	2676	1518.4	1845.51	1588	1741.65	1680.44	1526.69	1463	2017.84	1853	1889.84	1786.57	1952.53
Formononetin	1316.63	2774.41	421	2276.77	1928	1496	339	1676	4217.37	2292.91	4752.52	4601.2	6212.13	1493	2710.61	541	3510.7	21507	4825	153	3836.86	848.29	7114	837.88	1916.97	3994	1619.52	2444.4	2736.58	3031.44	3836.36	3238.23	4331
Glyceraldehyde	2888.7	3442	3933	3037	3803.91	3467	4110	3201	3131	4085	3482	3521.58	5136	3358	3507.78	3958	3632	3434	4235	481	4000.56	2967.32	4248	639	3339.54	4057	2036.12	3637	4435	950	3467.05	2340.58	3029.15
Glycochenodeoxycholate-3-sulfate	1663.43	11264.4	6393	18036	476	1783	75193	509	1272	2749.62	997	8339.76	443	1769	2183.83	1519.58	1276	238	2944.49	3829.03	5494.85	924.94	1751.21	1393.46	1038.54	3206.61	1067.44	2422.47	2400.72	4006.9	1791.63	2805.74	4843.61
Glycocholic acid	1092.25	409	166	382	724.72	621	200	1928	305	745.94	861	384	574	657	713	970.56	846.04	607	571	956.48	901.47	990.8	797	1140.32	868.55	673.99	1031.01	938.49	884.88	985.31	860.69	796.97	882.46
Guanidoacetic acid	4414	3490	3010.77	2662	2550.78	2131	2935	1655	3922	2319	3588	3216.43	2690	1842	4759	3062.86	2571	2806	1545	1823.43	3062.06	1885.58	2675	646	2424.06	1489	1680.61	790	7153	1493	2553.41	1673	2367
Homocysteine thiolactone	680	620	705	629	4862	1054	469	948	560	2319	616	2985	835	899.41	858.25	441	662	605	1235	1052.49	134	1051.62	966	1204.32	1255	1161	1194.15	1274.79	2172	1172.51	1500.78	1673	1162
Indolelactic acid	749.7	129	1116	1142	660	550	1138	611	938	614.43	638	650.77	648	93	639.06	565	632.12	642	428	679.46	734.63	675.42	470	766.61	651.91	593.71	588.64	678.35	595.61	749.66	530.14	533.12	720.41
Indoxyl glucuronide	721.27	1513	2289	564	843	284	317	284	1588	664.15	500	759.21	1333	639	626.23	724	698	1021	410	784.59	1565	691.58	450	811.97	726.66	656.88	723.32	749.35	776.14	817.87	644.9	694	1121
Indoxyl sulfate	1116.05	139	435.23	377	692.84	647.72	104	331.07	82	472.08	230.02	280.49	336.38	269.95	250.63	655.62	627.94	199.11	660.06	1904.51	561.76	1972.79	127	2384.51	1022.82	632.2	1036.58	913.45	727.97	833.57	681.85	619.57	458.65
Inosinic acid	629.22	1292	440	287	575.73	146	672.16	167	571	582.58	820	576.63	775	582	464	1319	908	748	397	615.05	739.4	585.02	542	626.49	648.31	568.8	632.98	575.16	675.61	527.24	704.12	596.98	1187
Irilone	1650.24	1122	1433	1298	1180	920	1021	877	658	1418.96	1295	1026	821	947	1212	1409	1463	1323	1331	1495.27	2929	1509.54	2527	1608	1491.44	2300	1499.56	1587.3	1546	1572.18	1521.23	1552.33	1485.82
Isonicotinylglycine	1153.26	1750.99	1841.19	1987.59	1525.66	237	2353.08	1436.48	604	868.28	2213	1551.48	325	2738	1199.44	4364	1648.21	254	86	233	1512.31	408	4622	760.81	966.5	1708	858.92	1097.42	1844.12	1269.75	788	1459.94	1650.68
Isovalerylglycine	1886.66	484	259	1352.32	2068.2	2463	324	1484	299	1832.68	1444	2452.92	1115	1881	1707	1014	1621.81	826	2125	146	1085	1680.91	5875	2067.53	2092.14	5511	1406.03	1534.18	15725	194	3551	491	1804
Kynurenic acid	1056.53	856.05	1199	1059.81	736	837.47	912	2351	1312	1082.38	1503	1057.85	897	955.61	1024.74	1403.3	1476.62	1134	651	1218.99	1242	1298.77	645	1247.8	1101.31	887.26	1031.21	680.27	948.55	728.97	1056	757.59	1210.85
L-2,4-diaminobutyric acid	8396	16089.5	10084	8601	11372	15213	5050	20807	4512	6620.1	4112	45426	2772	53490	6792.22	7198	3150	6146	20522	4516.99	10275.7	3922.71	12353	963	3841	25851	1399	11146	1929	7488	9456.46	5814	15426
L-2-Hydroxyglutaric acid	988.6	978	991	915	1188.49	1214	3103	2195	2231	1226.52	1626	1812	1391	1484	1505.86	1544.71	1998	1328	1207	1088.28	1294	1109.45	1018	1039.78	922	875	1110.93	1088.94	892.23	1020.59	1166.03	1162	1382
Lanosterin	8179.97	3503.43	7010.67	6438.31	5827.94	4505.06	3209.68	4050.25	6975.58	2805.33	4843.79	4163.83	6211.92	635	4408.35	5576.05	4205.43	4168.09	5325.07	5275.13	4557.93	6670.24	4742.22	12563.8	4817.13	4648.79	6352.36	5204.16	5864.14	7975.57	4025.6	3648.57	4692.8
L-Cystine	16416.9	14804	15255	16940	17244	17540	18972	17225	17005	17245.9	14475	17601.6	20781	19732	17044.5	17525	18067.2	18295	19680	16065.9	17102	16532.9	19028	14755.4	16915.9	17755.7	16235.7	16770.2	17531.1	16426.4	20268	16922.6	17276.5
L-Fucose	921.48	993.66	916	656	1064	719.73	863	698	834	535.98	705.7	845.22	779.23	696	777.01	798.3	826.6	742.12	974.75	951.4	1115.12	839.08	895.74	1020.05	147	962.27	670.7	674.64	1178.33	977.55	645.65	658.18	832.32
L-Histidine	1129.75	2623	2470	1416.61	1171.89	908	1165	805	1210	1115.95	1108	1160.76	1257.82	1118.83	1102.69	1079	1177.52	1162	930	1052.83	1460.46	1036.49	802	1121.45	1170	1019	956.15	946.95	1188.44	1147.18	702	1015.55	866
Linoleic acid	1981	233679	298724	254650	184013	213011	327986	213541	383284	140684	237719	250034	276270	304955	175531	180348	198591	203312	201501	39314.4	93873.6	62355.1	159093	38218.9	70572.5	146934	19701.3	50566.1	154719	52205	64070.3	92967.6	128630
Lithocholic acid	1131.43	1062.99	846	974.4	1094.81	935	1028	734	868	863.78	659	1089	1044.32	854.65	570	1190.6	1022.11	1035.67	856	1055.79	1406.78	1193.25	1038	1330.68	1109.66	987.69	1107.88	994.45	919.8	941.64	1271.63	1024.6	1116.05
Lovastatin	1024.78	767	638	562	728.97	624.95	653.84	641.32	611.76	656.04	664.52	637.28	666.09	114	248	759.75	722.99	766.41	779.58	914.52	853.54	944.38	806	1155.31	715.17	699.02	862.74	784.85	763.4	863.91	686.33	653.33	746.19
L-Pipecolic acid	664.12	514	587.93	599.73	460.28	174	503.14	293	548.71	431.98	400	343	250	398	495.85	605	283	429.54	668	606.3	569.37	590.84	848	684.57	631	1172	499.1	577.89	1380	755.34	571.37	255	387
L-Proline	1515	2791	6286	6188	1788	2220	7158	1482	4356	1518	2965	2256	1346	1133	1861	1209	1642	1888	700	1650.94	2807	1371.06	1146	1166.64	1760	1435	1372.37	1510.22	136	1719.34	1606.02	1666	1992
L-Tryptophan	4653.25	3133	4781	5071	4501	2736	10492	6323	10038	4940.04	8794	5587.83	2779	5967	4977.82	6682	5277.07	4333	4304	4574.63	5624.19	4617.02	4343.33	4216.52	4488.13	4775.65	4341.88	4971.97	4983.52	4784.08	4627.43	4695.73	5411.54
LysoPC(14:1(9Z)/0:0)	2481.94	424	2005	14337	3320.13	732	75067	329	335	672.16	6899.5	250	241	426	1719.76	5352.83	2000.25	353	1522.44	5062.91	4227.18	1015.72	338	1177.23	1162.53	4892.58	4533.26	6429.78	3151.19	4361.6	3320.44	2585.69	2149.6
LysoPC(15:0)	1761.43	1165	3484	1991	1819.03	1347	3355	3455	537	1724.49	1747	1125	1840	1673	1331	1629	1807.32	1840	1078	1788.36	1928.49	1686.57	1968	1874.06	1664.8	1694.94	1686.6	1587.12	1857.07	1736.17	1302	1585.65	1638.6
LysoPC(20:5(5Z,8Z,11Z,14Z,17Z))	3619	2208	1387	2952.21	4086.3	3495	1519	5504	1958	4559.73	6075	3306	4888	5289	3401	4869	4760.03	5078	2583	4132.65	3314.48	4683.63	4295	4572.65	4501.47	4044.37	4413.27	4027.21	4031.31	3534.51	4062.86	3633.32	3794.77
LysoPC(22:2(13Z,16Z))	1027.02	673.73	642.02	751.26	787.93	823.15	668.33	789.5	672.58	875.91	808.14	765.64	717.57	688.5	805	854.1	866.88	767.55	799.35	998.31	781.67	998.52	812.1	1048.19	915.16	756.14	972.69	978.51	785.07	933.87	843.7	780.94	891.02
LysoPC(22:5(4Z,7Z,10Z,13Z,16Z))	2026.99	665	1528.37	1614.33	1603.78	1594.18	1231.07	1646.14	1204.97	1612.03	1246.42	1346.08	1281.73	1533.72	1396.44	1436.89	1471.64	1404.47	1527.94	1941.97	460	1957.76	1432	2087.86	1867.01	1610.34	2017.9	2017.48	1802.34	1958.01	2689	1750.33	1597.72
LysoPC(22:6(4Z,7Z,10Z,13Z,16Z,19Z))	3946.6	1402	1628	2736	2448	3222	2166	4704	1973	4230.21	6015	3320	6271	5122	3897	4617	4556.21	5156	5158	3970.29	4499	4453.91	6369	4189.85	4187.52	4004.58	4028.28	4105.65	4584	3637.76	4303.94	3803.67	3902.31
LysoPE(22:6(4Z,7Z,10Z,13Z,16Z,19Z)/0:0)	3645	2100	3110	2596	2334	2240	5710	3235	522	2640.45	2724	6390	2291	2664	1834	4043	2822.1	3690	2764	2588.39	2915.41	2340.48	2931	2284.53	2817.49	2903.92	2933.1	3049.12	2870.11	2680.95	2850.41	3337.8	3131.88
(2S)-2-hydroxybutanedioic acid	900.84	1601	1687	5381	1107	659	3386	679	939	831.72	597	709	1054	480	944.66	490	857	614	826	852.46	3293	542	1261	225	919	705	972.98	1055.55	1013.31	1070.98	1197.67	1039	1707
Methylmalonic acid	2287.07	4782	1658	1848	5386	4858.02	1629	18786	3091.96	3541	1362	3351.81	923	2758	1951.25	817	1115	701	4252.33	188	1793.43	1269.92	3024.45	245	1162	2211	241	2037.16	2445.76	1959.56	2160.05	868	1634.94
Myristic acid	7280.67	20638.6	23283.4	23785.9	20107	994	23031.4	12369	29608	10653.7	16095.6	19334.2	17645.7	18186.2	16939.6	16385	14771.5	17658.5	16232	7789.33	16572.3	3156.26	18365.2	4527.75	8024.22	21907.4	8523.54	9241.76	27355.6	13927.3	16319.6	16893.4	17601.1
N-Acetyl-L-tyrosine	1644.54	1087.58	338	436	1026.56	1672	270	1263.69	1174.17	906.86	847	1549.41	549	1707.74	997.57	964.63	843.24	461	1067	1436.84	1235.39	963.77	3456	1246.08	926.54	3404	1103.62	1692.2	2628	3538	2546	1359	1329
N-Acetylornithine	3262.68	155	2325.17	1311.56	1300.83	1936.44	150	1263.06	1559.51	1181.38	119	2369.6	590.35	1113.72	1274.43	1081.46	600.52	823.6	665.53	24361	716.49	853	2200.45	5459.34	1269.14	2561.68	3274.75	2659.36	1676.23	5200.24	3266.81	3140.63	1726.88
Naringenin 4'-O-glucuronide	1278.98	1386	1707	1912	1369	1131	2937	758	2020	1320.07	1601	628	1723	1169	1598	2882	1547.75	2155	1496	1365.48	1611.69	1293.8	1663	1265.61	1273.93	1151.4	1285.74	1429.81	1319.21	1354.56	1251.04	1310.47	1020
N-Desmethyl sildenafil (UK-103,320)	721.93	858.27	758.83	904	727.63	1180.18	890.24	741.72	408	723.44	1041.11	705.87	1155.06	1083.26	668.83	1250.48	1066.92	1081.53	1113.1	739.26	1011.54	1062.78	1057.29	1012.17	835.83	707.42	543.56	684.63	692.53	690.91	654.65	646.39	690.94
Neomenthol-glucuronide	859	3323	1585	1972	1357	1179	8669	1577	9057	1216.47	3846	241	4248	3268	2488	5057	2185	3921	2006	958.44	3050.62	1222.21	1309	945.24	918.27	1644.54	138	454	1425.28	1045.12	290	948.68	1441.83
Nicotinamide ribotide	565.29	237	317	1206	656	234	839	232	337	543.21	502	206	774	119	484.58	155	426	1344	419.36	493	1213	700.78	184	1112	600.06	366.32	678.93	530.26	556.03	347	497.07	495.04	569.91
NNAL-N-glucuronide	602.29	295	337	628	535.21	338	778	400	1402	492.3	300	638.7	536	317	523	648	790	983	813	642.2	712.25	533.03	1146	638.28	529.1	766.8	596.43	640.65	767.96	662.51	681.6	637.69	613.89
Norethindrone	1853.01	3011	5620.35	3690	1853	1129	13938	1858	19891	2564.57	2082	3160.5	3869	5117	2425.53	3295.45	2716.2	2959.77	2180	1843.68	4187.25	1310.96	1261	1246.12	1678.1	3929.89	1990.54	2487.33	5654	2278.68	2179.48	2583.39	2778.54
O-Desmethyltramadol? glucuronide	2722.43	5834	1135	2803	2658.68	1705	12766	3389	13166	2638.39	6558	4787	6391	5751	4548	8431	4039.93	7246	4042	3048.26	5539.43	2461.61	1893	2510.03	2619.3	3092.04	2813.94	3250.27	2918.35	2684.54	2790.3	3087.14	3669.95
Oleic acid	21581.9	420765	358134	294736	250595	377076	401795	390955	435278	262119	442745	377194	447119	608518	386002	622591	432694	391537	627373	35062.2	6285	1687	362724	15360.3	1222	624639	44151.6	5313	1413	3704	108	4737	464104
Olsalazine-O-sulfate	1732.9	2089	1245.19	971	2039.91	3808	471	5661	1361	1309.25	1441	2175.22	648	7313	1874	1710	766	1450	5258	999.88	1930.59	891.41	6780	1071.47	1349.92	7406	1139.23	2116.52	2794	1902.3	2133.01	3467.34	1828
O-Phosphothreonine	17350.6	19991	19927.9	19214.6	17764.8	16924.3	19863	12384	18536.1	17533.4	17251.3	18791.5	17130.8	16546.1	17454.7	17624.3	17960.2	17554.8	10398	16470.7	22309	15851.3	19878	14717.8	16774.5	19407	17029.3	16662.7	19173.1	17045.9	19817	18140.2	17873.2
Oxalic acid	1936.18	383	507	5294	3722.44	6371	5353	3201	5772	4085	4252	3352.46	3113	3358	3190.11	5389	3783.71	5138	1294	2241.68	3624.12	2658.4	4248	639	2676.58	3093.87	2129.07	557	3042.75	950	3723	2123.12	3584
Oxytetracycline	665.55	645	562	925	649.03	496	628	518	1849	582.84	770	504	497	713	425	1351	837.15	766.58	547	620.6	840.59	586.58	644	608.16	632.02	864.84	644.39	722.77	1795	707.58	725.97	786.75	701
Palmitic acid	2140.57	2289	2433	2149	2087	1862.59	2506	130	4950	2201.93	5010	3001.21	7529	156	3046	3016	2298	2231	138	2337.35	2448.3	2237.15	3114	2094.36	2376.04	1399.2	2574.74	2256.26	2028.33	2107.62	2758	2373.33	2650.82
para-Trifluoromethylphenol	764.32	1432	915	179	1056	902.36	1245.14	286	1036	887.43	925	3127	1176.51	448	1011.41	1295	1259	535	1148	724.36	1053.47	749.06	1167	854.96	892.09	925.14	672.92	764.34	1001.68	781.72	438	1032.73	912.68
PE(P-16:0/16:0)	1905.21	659	462	1033	1727.21	1036	567	3321	1325	1787.26	2009	702	1753	1878	1527	2540	2056.99	1755	1533	2014.86	1650.33	2043.6	1822	2148.32	1689.76	1542.54	1926.59	2009.32	1883.95	1614.11	1758.88	1915.89	1798.65
Pelargonic acid	796.56	858.41	999.97	976	828.52	803.36	887	1117	999	819.82	821.49	842.38	911.91	800	866.69	956.84	936.72	863.88	869.98	167	913.47	760.18	387	124	794.34	881.38	658.57	666.68	914.41	715.51	779.55	767.73	1016
Pentadecanoic acid	2609.13	4183.93	4841	3294	1439	3725	4347.32	2804	4612.5	3663.92	4041	4134.59	4371.28	5202	3860	4010	6207	4297	3559.43	3298.54	3878.73	2963.95	2073	2546.83	256	4211.02	3062.96	3081.32	4803	3356.44	3463	3576.85	3973.65
Perfluorooctanesulfonic acid	1069.21	902	312	614	967.78	982	583	422	810	846.77	2552	2661	2430	1793	1477	6166	1301.72	2067	1796	1068.69	1523	849.81	1967	1034.34	1402.42	3403	1030.52	1417.37	1257	785.8	1113	997.93	185
Perillic acid	3188	1714.27	1830.99	1828.37	2119.68	1425.8	581	703	913	2361.93	565	2581	1114	1033	3333	1655.94	2242	1213.97	1374.49	450	1724.7	2312.34	1773.04	2679	2430.06	2138.15	1727	3345	2152.08	2688	1999.55	2266.33	2172.97
Phenol glucuronide	15118.2	23543	18575	11733	13703	1965	2969	2899	7933	12827.5	5774	10621	22299	4691	2744	6952	22433	18472	2012	14643.5	23831	16391.8	3740	17515.1	15088.2	3603	14022.3	9803.93	12897.8	182	11888.4	10108.8	23796
Phenylalanylphenylalanine	4418.9	667.39	137	2814.01	2744.48	603.79	992.85	1936.64	1344.35	1744.46	77	620.07	216	150	473.85	182	515	462	77	4692.25	3298.81	4539.54	101	6395.96	3509.39	2545.26	3529.36	3008.46	3277.47	3634.81	1260.66	779.45	2315.56
Phloretin 2'-O-glucuronide	9670.13	10388	5976	9887.49	9862	2748	12595	11771	13350	5930.07	5628	8298.25	5438	13614.8	5576.52	1949	6165.79	7418	5804	9708.2	13359.2	8217.36	4643	11173.8	8443.57	10907.2	9296.29	9658.34	11839.9	10942.3	7932.34	10320.5	12028.1
Phosphorylcholine	555.52	628.16	485.28	633.05	691.3	452.93	533.56	499.23	658.4	347.51	431.62	542.28	529.52	560.97	519.36	529.79	515.44	523.67	503	389.65	718.64	87	588.05	671.7	429.81	526.33	385.81	167	598.14	560.22	366.49	410.84	514.69
Phthalic acid	1205.18	320	451.33	392	557.14	568	462.42	639	433.45	412	470.65	484.9	432.19	920	476.36	562.66	396.28	301	702.08	1002.63	571.67	1028.4	549.42	1303.22	570.07	647.27	784.61	675.21	556.65	958.68	603.9	569.01	538.03
p-Hydroxyfelbamate	1053.22	722.77	455	638	832.33	584.66	1081	822.06	613	641.4	170	670.02	124	739.58	540.27	759.21	620.93	508	986.82	790.61	1747	451	960.04	1088.83	731.11	801.74	800.87	770.48	929.23	789.8	797.52	826.74	1058
Phytanic acid	1053.48	2322.71	3170.61	1433.75	1588	558	2111.46	723	1032	773.4	1419.53	1255.66	1858.4	1581.43	912	1004	726	760	3311	1253.07	2830.03	951.85	2553.28	190	1112.25	1549.46	544.86	844.97	1719.63	1077.57	3341	293	264
Phytonadione	1680.83	932	2665.05	907	1557.84	2037.86	2532.16	1749.24	2945	1367.86	909	1478.32	1704	2189	2653	1011	2033.9	945	2117.71	1775.89	2484.13	1999.32	2241.61	2641.7	1879.5	729	1863.95	1302	1238	1843.6	3327	815	960
Pi-Methylimidazoleacetic acid	1411.84	1116	1291	1695	1941.37	1594	1831	2986	2310	2174.48	1748	1876	2862	1765	2305	3267	3511	3563	2244.51	1572.64	2497.97	1534.35	2908.44	1262.16	1969.46	2367.7	1910.39	2068.08	1779.09	1639.83	2669.05	2319.9	2325.25
Pristanic acid	1477	1171	1334	829	756	1274.24	1965	1122	1643.1	1138.45	2533	2578	1295	1598.21	2361	1682	1771	1466	2429	1085.21	1424.95	1056.1	949	1152.93	610	863	1051.01	1244.63	2131	1176.86	1324.23	1163.36	1274.37
Proline betaine	1243.01	1711.77	1630.07	1411.49	1201.88	1253.29	1703.14	1164.36	1814.88	1178.03	1431.76	1239.41	1459.08	1453.53	1447.91	1348.66	1160.33	1440.42	1291.79	1158.82	1363.01	1084.15	1380.87	1152.52	1103.26	1408.38	1175.23	1156.2	1355.1	1247.98	1178.35	1144.58	1201.93
Prostaglandin B2	1049.25	1042.34	1100.58	1161.15	1143.82	1047.75	1056.9	1075.9	1170.14	977.97	1144.88	1134.88	1056.26	1119.95	1124.47	1130.08	1113.33	1092.21	1134.89	967.79	1115.54	931.85	1109.83	966.4	954	1081.24	911.29	962.24	1200.86	992.56	989.77	1000.08	1088.84
Pyridinoline	752.42	453	182	269	596.28	556	595	550	266	556.89	1971	289	493	2274	322	472	689.3	641	901	707.34	1130	595.01	746	683.4	675.66	989.37	793.23	754.89	812.5	780.27	1497	914.79	842.51
Pyrocatechol sulfate	1682.04	2824.62	2842.38	2542.56	2637.39	2445.2	2816.48	3631.68	2736.05	1302.91	3209.78	2485.76	2460.04	1886.82	1820.07	153	877.96	2088.98	3080.92	3347.9	2158.73	2248.77	2665.58	3409.76	82	2661.35	2641.16	2134.54	1472.05	2001.73	1617.6	2294.61	2276.83
Pyrophosphate	1825.38	857.08	1086.74	1021	1023	636	685	642	1014	1082.85	565.04	985.57	464	519	750.43	859.84	838.76	597.96	462	1644.69	1327.8	1561.47	1660	1823.35	1422.26	1185.35	1820.33	1453.76	1489	1809.41	1158.56	1044.84	1359.81
Pyruvic acid	25663.7	104321	77097	71561	59475	64456	96994	17403	95589	69250	100177	103774	95817	13824	88546.4	129095	102946	118926	66036	420	87043	18396.7	81418	466	67209.1	41041	45338.5	72138	52754.9	29460.3	77648.9	73126.9	76379.9
Retinyl ester	2909.2	320.35	138	147	901.15	327.96	152	465.54	272.27	575.09	237	208.46	246.74	496.56	167.46	105	201	323.01	132	3007.86	1307.72	3452.51	85	3692.39	1447.65	814.68	1996.49	1583.56	1431.13	2699.22	1000.67	848.56	855.75
S-Adenosylhomocysteine	2374.28	2753	1764	1075	3977	1054	7272	1878	9186	2401.73	1573	3726.77	10196	6856	1357	561	11146	4936	1590	2337.18	3576	2014	4055.02	2339.38	2414.47	3654.78	2525.48	2519.98	2807.26	2343.75	3282.72	3704.8	3145.26
Selenomethionine	5803.38	10274.7	7911.61	6275.19	108	12969	6501.43	15996	8331.32	5516.57	8128.02	9165	7190.15	18415	8310.64	7293.12	4489.23	7329.03	7975	4342.45	4679.38	3229.01	466	3347.14	5214.43	20542	5116.61	6458.86	4994	6915.32	8771.81	11227.9	5686.27
Solerol	891.41	1234	900	922	1022.94	1261	1036	771	823	1118.3	1097	961	1011	1206	1115.17	1119	1401	1132	1092	982.03	1130	946.31	1353	831.22	1052	1448	1015.81	1091.49	1116.89	946.13	1152.72	1351	1004
Sphinganine 1-phosphate	976.31	974	578.2	809	297	1393	259	561	418.22	916.37	541	729.76	576	311	558	939	771.53	690	1305	831.16	824.59	1078.67	1327	950.28	924.65	1994	1126.25	1051.43	635.78	850.83	2170	893.87	717.57
Sphingosine 1-phosphate (d19:1-P)	771.23	1779	1393	1208	1077.79	2572	2294	2073	652	1645.51	2146	1956.48	1736	1741.65	1917	2584	1984.57	2362	2752	800.23	1359.01	784.03	1950.98	736.2	1212.12	1703.89	927.31	1311.98	807.96	856.06	1566.87	1702.23	1448.99
Squalene	1112.9	2013.19	1679.66	1356.54	1443	1998.45	5797.87	836	1160	1259.78	3075.3	1407.84	2148.51	1362	1006	3158.39	146	996.72	1003.26	1642.95	1468.01	1433.93	110	1606.97	976.41	1014.74	1124.41	1493.39	1248.61	3324.16	968	1023.57	1117.6
Stearic acid	1786.1	1951	1702	1783	1681	1627	1894	2047	1681	1799.03	1782	1784.45	2242	1910	1837.75	1896	1924.94	1674	1980	1484.95	2026	297	2242	1624.78	1700.33	2193	1792.87	1834.34	1836.68	1816.27	2193	1835.64	1830.4
Sulfate	9593	11903	12903.1	12542	9652.63	12668	11559.6	12085.8	12046.3	12556.7	11647	9728.42	10432.1	13616.8	11505.2	10170	10972.1	10063	12478.8	10736	10463.4	10472	11902.8	5912	6108	12544.9	9241	8604	11677	10171	11143.9	7635	10285.4
Sulfite	1174.74	7578.52	4661	5327	4141.15	6099	5734	9481	9093	4874.43	8179	9205	13732	6497	8518.14	14894	8382	11251	163	1094.37	5100.3	1051.1	6147.32	921.08	3207.92	5317.07	1746.17	473	3102.86	246	6146.26	5601.28	417
Sulfolithocholylglycine	4668.06	9148.5	5840	25089	1341	11097	10171	5157.95	12915	2841.03	1186	7380.28	1104	2760	5749.26	5365.51	3899.16	3837.74	5649.26	4592.11	6717.35	2511.04	4830.53	3699.41	2957.94	5275.61	3591.43	4506.54	5425.52	5478.98	3947.78	5775.88	5718.39
Taurine	1291.39	1002	905	1052	1235	786	580	2080	1014	625	904	1072.57	1155	1386	1268	1244	1378	1754	459	1420.6	1891	1214.25	1477	1616.06	783	1081	1345.63	1074.6	1329.46	1333.22	1251.47	1187	737
Taurodeoxycholic acid	1275.39	3028	22777	34307	1895.35	1324	29221	213	310	906.23	1640.28	190	246	209	567	1954.29	1068.57	167	2891.4	2711.59	2542	503.77	497	1580.25	587.14	2211.28	1845.88	2531.04	2137.67	4262.55	3206	2631.83	2934.37
Tetrahydrocortisone	1346.33	1175	1362.52	1330	1472	1482.64	1240.59	2523	1415.21	1302.61	1506.87	1447.3	1553	1949	2056	1773	1398.52	1035	1399.29	1307.03	1232.87	1308.77	1336.21	1297.4	1289.37	1295	1215.64	1284.31	1344.82	1310.91	1249.18	1162.5	1339.13
Threonic acid	4618.89	4141.04	4587.68	1311	6036	2005	794	5501	5335.35	5824.08	590	3979	1558	2244	5231.7	1774	5203.37	5758	3337	5284.72	7608	3699.71	4840	4179.26	9215	6120	6159.72	5541.42	5103.28	248	7515	6301	5114
Thromboxane A2	3341.98	2446.27	2705.83	2740.37	2354.77	2714.26	2300.11	2862.55	2180.75	2626.63	2597.11	2386.72	2332.27	2816.5	2547.48	2579.92	2536.96	2476.74	3002.01	3359.23	2647	3522.36	2604.77	3658.43	2811.01	3072.04	3102.62	3270.42	2620.41	3414.64	2729.73	2691.6	2917.16
Tiglylcarnitine	733.54	107	611	487	366	793.95	903	662.76	388	669.04	705.62	684.27	736.74	516	638.4	940.99	727.37	807.23	831.37	745.45	726.72	710.91	836.37	754.55	710.87	778.68	762.98	774	811.72	698.59	810.79	730.32	694.32
Trandolapril	909.57	398.92	369.83	411.34	551.18	524.84	367.43	479.15	411.58	420.89	447.89	88	373.81	597.52	423.69	549.53	482.56	352.5	202	882.73	423.79	809.91	495.84	1034.89	573.45	565.93	682.33	652.35	509.79	741.5	558.37	377.68	453.44
trans-Aconitic acid	15895.7	29878	20648	13174	9592	66486	14206	51947	21561	12225.7	18186	15851	9807	39972	23214	6411	5541	6440	26298	9984.19	14652.4	7875.05	21935.9	10356	11606.7	24510.2	12215.4	17890.4	15676.1	18611.1	19703	23389.8	12656.1
trans-trans-Muconic acid	422.4	402.88	503	261	433.72	484.07	510.85	460.88	453.07	516.9	344	457	460	475.82	463.92	956	915.71	200	537.06	444.92	536.27	637.75	472	477.84	1197	427.87	105	429.72	454.44	460.7	445.8	449.18	548
Trifluoroacetic acid	1026	4042	1138	4313	4716	4450	5380	4427.16	5445	1536	6282	6038	6302	4648.93	4941	5785	5623	5696	3951.38	2789.29	4747	2657.43	1267	2690.38	1767	3420.66	2785.87	2679.68	3047.06	2245.6	4395	1246	4058
Uracil	6936.01	29881	19228	13832	19115	145087	15331	88705	23540	19271	33040	24949	22228	97369	32114.8	19529	13760	22461	121009	3386.51	25379	4668.84	85775	1259.94	21847	110774	7317.06	533	28717.9	824	24268.8	63409	16826
Uric acid	30658.9	50238	27118	48031	23849	36606.1	40747	31705	49160	30866	24908	35830	25401	46878	30839	43636	36749	36413	37323.1	25052	23356	26501.2	47416	228	30514.9	37680.4	26554.4	30849	22465	27330.6	39507	34701.3	54589
Uridine	846.03	466	730	1677	2027	398	1458	647	1261	945.14	659	1070.52	1057.23	638	818.63	1103	920.89	963.45	452	945.57	1132.88	995.58	1337	1077.96	944.81	801.8	1015.17	926.13	996.79	866.77	898.34	1489.96	2897
Ursocholic acid	1005.22	1388.72	1251.57	365	1072.45	592	108	341	301	216	1377	450	5212	1032	690	146	949.82	492	1271	633.51	931.63	564.42	1274.9	727.34	1152.02	1333.21	1273.95	95	1477.75	968.96	1427.68	1577.74	1176.59
Zoledronate	12653.5	25871	25156	21185	21995	35395	26022	32482	27767	25056.4	29319	29966	28892	31246	28244.3	28864	27316	26193	33294	230	28209	11574.4	30442	282	20777.3	289	15177.7	18694.9	19604	10442.8	29970	25627	25652
